# Supplementary material for: Densely-functionalized bicyclic cyclopentanones by combined photoinduced 6-endo-trig Giese additions and mild aldol cyclizations
Source: Org Chem Front. 2026 Jan 27;13(10):3021–9. doi: 10.1039/d5qo01635e (PMC12870345; doi:10.1039/d5qo01635e)
Supplement: QO-013-D5QO01635E-s002 [file QO-013-D5QO01635E-s002.cif]

# Supplementary Information (SI) for Organic Chemistry Frontiers.
# This journal is © the Partner Organisations 2026

####################################################################### 
# 
# This file contains crystal structure data downloaded from the 
# Cambridge Structural Database (CSD) hosted by the Cambridge 
# Crystallographic Data Centre (CCDC).
# 
# Full information about CCDC data access policies and citation 
# guidelines are available at http://www.ccdc.cam.ac.uk/access/V1 
# 
# Audit and citation data items may have been added by the CCDC. 
# Please retain this information to preserve the provenance of 
# this file and to allow appropriate attribution of the data. 
# 
#######################################################################

data_15
_database_code_depnum_ccdc_archive 'CCDC 2058766'
loop_
_audit_author_name
_audit_author_address
'Celine Besnard'
;university of Geneva
Switzerland
;
_audit_update_record             
;
2021-01-26 deposited with the CCDC.	2026-01-26 downloaded from the CCDC.
;

# start Validation Reply Form
_vrf_PLAT430_15                  
;
PROBLEM: Short Inter D...A Contact  O12B     ..O12B     .       2.80 Ang.  
RESPONSE: These are part of 3 centers O-H..O..O hydrogen bond.
;
# end Validation Reply Form
_audit_creation_date             2020-10-27
_audit_creation_method           
;
Olex2 1.3
(compiled 2020.07.31 svn.rc2a77460 for OlexSys, GUI svn.r6145)
;
_shelx_SHELXL_version_number     2018/3
_chemical_name_common            ?
_chemical_name_systematic        ?
_chemical_formula_moiety         'C15 H22 O6'
_chemical_formula_sum            'C15 H22 O6'
_chemical_formula_weight         298.32
_chemical_melting_point          ?
_chemical_oxdiff_formula         'C15 H22 O6'
loop_
_atom_type_symbol
_atom_type_description
_atom_type_scat_dispersion_real
_atom_type_scat_dispersion_imag
_atom_type_scat_source
C C 0.0181 0.0091 'International Tables Vol C Tables 4.2.6.8 and 6.1.1.4'
H H 0.0000 0.0000 'International Tables Vol C Tables 4.2.6.8 and 6.1.1.4'
O O 0.0492 0.0322 'International Tables Vol C Tables 4.2.6.8 and 6.1.1.4'

_shelx_space_group_comment       
;
The symmetry employed for this shelxl refinement is uniquely defined
by the following loop, which should always be used as a source of
symmetry information in preference to the above space-group names.
They are only intended as comments.
;
_space_group_crystal_system      monoclinic
_space_group_IT_number           14
_space_group_name_H-M_alt        'P 1 21/c 1'
_space_group_name_Hall           '-P 2ybc'
loop_
_space_group_symop_operation_xyz
'x, y, z'
'-x, y+1/2, -z+1/2'
'-x, -y, -z'
'x, -y-1/2, z-1/2'

_cell_length_a                   15.9282(4)
_cell_length_b                   11.6609(3)
_cell_length_c                   16.3365(3)
_cell_angle_alpha                90
_cell_angle_beta                 91.550(2)
_cell_angle_gamma                90
_cell_volume                     3033.20(12)
_cell_formula_units_Z            8
_cell_measurement_reflns_used    11543
_cell_measurement_temperature    119.99(17)
_cell_measurement_theta_max      69.7030
_cell_measurement_theta_min      2.7980
_shelx_estimated_absorpt_T_max   ?
_shelx_estimated_absorpt_T_min   ?
_exptl_absorpt_coefficient_mu    0.841
_exptl_absorpt_correction_T_max  1.000
_exptl_absorpt_correction_T_min  0.934
_exptl_absorpt_correction_type   gaussian
_exptl_absorpt_process_details   
;
CrysAlisPro 1.171.41.80a (Rigaku Oxford Diffraction, 2020)
Numerical absorption correction based on gaussian integration over
a multifaceted crystal model
Empirical absorption correction using spherical harmonics,
implemented in SCALE3 ABSPACK scaling algorithm.
;
_exptl_absorpt_special_details   ?
_exptl_crystal_colour            colourless
_exptl_crystal_colour_primary    colourless
_exptl_crystal_density_diffrn    1.307
_exptl_crystal_density_meas      ?
_exptl_crystal_density_method    ?
_exptl_crystal_description       plate
_exptl_crystal_F_000             1280
loop_
_exptl_crystal_face_index_h
_exptl_crystal_face_index_k
_exptl_crystal_face_index_l
_exptl_crystal_face_perp_dist
1 0 0 0.0096
-1 0 0 0.0031
0 1 0 0.0175
0 -1 0 0.0906
0 0 1 0.0229
0 0 -1 0.0256

_exptl_crystal_size_max          0.108
_exptl_crystal_size_mid          0.048
_exptl_crystal_size_min          0.013
loop_
_exptl_oxdiff_crystal_face_indexfrac_h
_exptl_oxdiff_crystal_face_indexfrac_k
_exptl_oxdiff_crystal_face_indexfrac_l
_exptl_oxdiff_crystal_face_x
_exptl_oxdiff_crystal_face_y
_exptl_oxdiff_crystal_face_z
0.9996 -0.0018 0.0007 -0.0579 -0.0381 -0.0673
-0.9996 0.0018 -0.0007 0.0579 0.0381 0.0673
0.0054 1.0002 0.0003 -0.0781 -0.0490 0.0949
-0.0054 -1.0002 -0.0003 0.0781 0.0490 -0.0949
0.0004 0.0002 0.9995 -0.0526 0.0782 -0.0029
-0.0004 -0.0002 -0.9995 0.0526 -0.0782 0.0029

_exptl_transmission_factor_max   ?
_exptl_transmission_factor_min   ?
_diffrn_reflns_av_R_equivalents  0.0589
_diffrn_reflns_av_unetI/netI     0.0353
_diffrn_reflns_Laue_measured_fraction_full 0.999
_diffrn_reflns_Laue_measured_fraction_max 0.982
_diffrn_reflns_limit_h_max       18
_diffrn_reflns_limit_h_min       -19
_diffrn_reflns_limit_k_max       14
_diffrn_reflns_limit_k_min       -13
_diffrn_reflns_limit_l_max       19
_diffrn_reflns_limit_l_min       -19
_diffrn_reflns_number            24486
_diffrn_reflns_point_group_measured_fraction_full 0.999
_diffrn_reflns_point_group_measured_fraction_max 0.982
_diffrn_reflns_theta_full        67.684
_diffrn_reflns_theta_max         70.230
_diffrn_reflns_theta_min         2.775
_diffrn_ambient_environment      N~2~
_diffrn_ambient_temperature      119.99(17)
_diffrn_detector                 'Hybrid Pixel Array Detector'
_diffrn_detector_area_resol_mean 10.0000
_diffrn_detector_type            'HyPix-Arc 150'
_diffrn_measured_fraction_theta_full 0.999
_diffrn_measured_fraction_theta_max 0.982
_diffrn_measurement_details      
;
List of Runs (angles in degrees, time in seconds):

  # Type    Start    End  Width  t~exp~   \w     \q     \k     \f   Frames
#--------------------------------------------------------------------------
  1  \w    -73.00 -46.00   0.50   30.00    --  -52.43 125.00  90.00   54
  2  \w    -74.00 -30.00   0.50   30.00    --  -52.43 -15.00 -90.00   88
  3  \w    -90.00 -32.00   0.50   30.00    --  -52.43 -15.00  90.00  116
  4  \w    -63.00 -35.00   0.50   30.00    --  -52.43 125.00  60.00   56
  5  \w    -76.00 -49.00   0.50   30.00    --  -52.43 125.00 -30.00   54
  6  \w    -69.00 -27.00   0.50   30.00    --  -52.43 130.00 160.00   84
  7  \w    -77.00 -51.00   0.50   30.00    --  -52.43 125.00-180.00   52
  8  \w    -93.00 -54.00   0.50   30.00    --  -52.43 -15.00  60.00   78
  9  \w    -94.00 -42.00   0.50   30.00    --  -52.43 -15.00 -30.00  104
 10  \w    -90.00 -50.00   0.50   30.00    --  -60.50 136.00  29.46   80
 11  \w    -89.00 -61.00   0.50   30.00    --  -60.50 134.00 -63.27   56
 12  \w     70.00 107.00   0.50   30.00    --   66.75  15.00 150.00   74
 13  \w     61.00  98.00   0.50   30.00    --   66.75  15.00 120.00   74
 14  \w     37.00  86.00   0.50   30.00    --   66.75-125.00  60.00   98
 15  \w     43.00  84.00   0.50   30.00    --   66.75-139.00 -86.00   82
 16  \w     66.00 106.00   0.50   30.00    --   66.75  15.00  30.00   80
 17  \w     49.00  90.00   0.50   30.00    --   66.75-125.00 -60.00   82
 18  \w     47.00  78.00   0.50   30.00    --   66.75-125.00  30.00   62
 19  \w     59.00  86.00   0.50   30.00    --   66.75-125.00-150.00   54
 20  \w     38.00 102.00   0.50   30.00    --   66.75  15.00 -90.00  128
 21  \w     44.00  94.00   0.50   30.00    --   66.75  15.00  90.00  100
 22  \w     58.00  83.00   0.50   30.00    --   66.75-125.00 120.00   50
 23  \w     47.00 106.00   0.50   30.00    --   66.75  15.00-150.00  118
 24  \w     71.00 107.00   0.50   30.00    --   66.75  15.00   0.00   72
 25  \w     47.00  76.00   0.50   30.00    --   66.75-125.00  90.00   58
 26  \w     41.00  89.00   0.50   30.00    --   66.75  15.00 -30.00   96
;
_diffrn_measurement_device       'four-circle diffractometer'
_diffrn_measurement_device_type  'XtaLAB Synergy, Dualflex, HyPix-Arc 150'
_diffrn_measurement_method       '\w scans'
_diffrn_orient_matrix_type       
'CrysAlisPro convention (1999,Acta A55,543-557)'
_diffrn_orient_matrix_UB_11      -0.0579815000
_diffrn_orient_matrix_UB_12      -0.0777756000
_diffrn_orient_matrix_UB_13      -0.0525929000
_diffrn_orient_matrix_UB_21      -0.0383082000
_diffrn_orient_matrix_UB_22      -0.0487913000
_diffrn_orient_matrix_UB_23      0.0783019000
_diffrn_orient_matrix_UB_31      -0.0671049000
_diffrn_orient_matrix_UB_32      0.0952156000
_diffrn_orient_matrix_UB_33      -0.0028632000
_diffrn_radiation_monochromator  mirror
_diffrn_radiation_probe          x-ray
_diffrn_radiation_type           'Cu K\a'
_diffrn_radiation_wavelength     1.54184
_diffrn_source                   'micro-focus sealed X-ray tube'
_diffrn_source_type              'PhotonJet (Cu) X-ray Source'
_reflns_Friedel_coverage         0.000
_reflns_Friedel_fraction_full    .
_reflns_Friedel_fraction_max     .
_reflns_number_gt                4541
_reflns_number_total             5677
_reflns_odcompleteness_completeness 100.00
_reflns_odcompleteness_iscentric 1
_reflns_odcompleteness_theta     66.49
_reflns_special_details          
;
 Reflections were merged by SHELXL according to the crystal
 class for the calculation of statistics and refinement.
 
 _reflns_Friedel_fraction is defined as the number of unique
 Friedel pairs measured divided by the number that would be
 possible theoretically, ignoring centric projections and
 systematic absences.
;
_reflns_threshold_expression     'I > 2\s(I)'
_computing_cell_refinement       'CrysAlisPro 1.171.41.80a (Rigaku OD, 2020)'
_computing_data_collection       'CrysAlisPro 1.171.41.80a (Rigaku OD, 2020)'
_computing_data_reduction        'CrysAlisPro 1.171.41.80a (Rigaku OD, 2020)'
_computing_molecular_graphics    'Olex2 1.3 (Dolomanov et al., 2009)'
_computing_publication_material  'Olex2 1.3 (Dolomanov et al., 2009)'
_computing_structure_refinement  'SHELXL 2018/3 (Sheldrick, 2015)'
_computing_structure_solution    'SHELXT  (Sheldrick, 2015)'
_refine_diff_density_max         0.299
_refine_diff_density_min         -0.259
_refine_diff_density_rms         0.052
_refine_ls_extinction_coef       .
_refine_ls_extinction_method     none
_refine_ls_goodness_of_fit_ref   1.082
_refine_ls_hydrogen_treatment    mixed
_refine_ls_matrix_type           full
_refine_ls_number_parameters     393
_refine_ls_number_reflns         5677
_refine_ls_number_restraints     0
_refine_ls_R_factor_all          0.0600
_refine_ls_R_factor_gt           0.0492
_refine_ls_restrained_S_all      1.082
_refine_ls_shift/su_max          0.001
_refine_ls_shift/su_mean         0.000
_refine_ls_structure_factor_coef Fsqd
_refine_ls_weighting_details     
'w=1/[\s^2^(Fo^2^)+(0.0880P)^2^+0.2813P] where P=(Fo^2^+2Fc^2^)/3'
_refine_ls_weighting_scheme      calc
_refine_ls_wR_factor_gt          0.1350
_refine_ls_wR_factor_ref         0.1422
_refine_special_details          ?
_olex2_refinement_description    
;
1. Fixed Uiso
 At 1.2 times of:
  All C(H) groups, All C(H,H) groups
 At 1.5 times of:
  All C(H,H,H) groups, All O(H) groups
2.a Ternary CH refined with riding coordinates:
 C5(H5), C5B(H5B)
2.b Secondary CH2 refined with riding coordinates:
 C7(H7A,H7B), C8(H8A,H8B), C9(H9A,H9B), C10(H10A,H10B), C7B(H7BA,H7BB),
 C8B(H8BA,H8BB), C9B(H9BA,H9BB), C10B(H10C,H10D)
2.c Idealised Me refined as rotating group:
 C14(H14A,H14B,H14C), C18(H18A,H18B,H18C), C20(H20A,H20B,H20C), C21(H21A,H21B,
 H21C), C14B(H14D,H14E,H14F), C18B(H18D,H18E,H18F), C20B(H20D,H20E,H20F),
 C21B(H21D,H21E,H21F)
;
_atom_sites_solution_hydrogens   mixed
_atom_sites_solution_primary     dual
_atom_sites_solution_secondary   ?
loop_
_atom_site_label
_atom_site_type_symbol
_atom_site_fract_x
_atom_site_fract_y
_atom_site_fract_z
_atom_site_U_iso_or_equiv
_atom_site_adp_type
_atom_site_occupancy
_atom_site_site_symmetry_order
_atom_site_calc_flag
_atom_site_refinement_flags_posn
_atom_site_refinement_flags_adp
_atom_site_refinement_flags_occupancy
_atom_site_disorder_assembly
_atom_site_disorder_group
O6 O 0.44455(8) 0.60965(10) 0.39945(7) 0.0341(3) Uani 1 1 d . . . . .
H6 H 0.4661(14) 0.566(2) 0.3667(14) 0.051 Uiso 1 1 d . U . . .
O12 O 0.57837(8) 0.54313(11) 0.30906(7) 0.0391(3) Uani 1 1 d . . . . .
O13 O 0.69782(7) 0.61745(11) 0.36195(7) 0.0385(3) Uani 1 1 d . . . . .
O16 O 0.63009(8) 0.90957(11) 0.40124(7) 0.0389(3) Uani 1 1 d . . . . .
O17 O 0.62634(7) 0.81902(11) 0.27978(7) 0.0375(3) Uani 1 1 d . . . . .
O19 O 0.64193(8) 0.67300(12) 0.52398(7) 0.0442(3) Uani 1 1 d . . . . .
C1 C 0.47621(10) 0.72133(15) 0.37996(10) 0.0305(4) Uani 1 1 d . . . . .
C2 C 0.57381(10) 0.71677(15) 0.39089(9) 0.0302(4) Uani 1 1 d . . . . .
C3 C 0.58253(11) 0.71310(14) 0.48667(10) 0.0333(4) Uani 1 1 d . . . . .
C4 C 0.50489(11) 0.76548(15) 0.52488(10) 0.0329(4) Uani 1 1 d . . . . .
C5 C 0.45122(11) 0.80183(15) 0.44918(10) 0.0314(4) Uani 1 1 d . . . . .
H5 H 0.471056 0.880031 0.433660 0.038 Uiso 1 1 calc R U . . .
C7 C 0.43984(11) 0.76137(17) 0.29776(10) 0.0354(4) Uani 1 1 d . . . . .
H7A H 0.454869 0.706361 0.254380 0.043 Uiso 1 1 calc R U . . .
H7B H 0.463437 0.837215 0.283818 0.043 Uiso 1 1 calc R U . . .
C8 C 0.34434(11) 0.76978(18) 0.30265(11) 0.0406(4) Uani 1 1 d . . . . .
H8A H 0.320775 0.692193 0.310879 0.049 Uiso 1 1 calc R U . . .
H8B H 0.320914 0.800052 0.250226 0.049 Uiso 1 1 calc R U . . .
C9 C 0.31798(12) 0.84790(18) 0.37268(11) 0.0423(4) Uani 1 1 d . . . . .
H9A H 0.255975 0.847579 0.375585 0.051 Uiso 1 1 calc R U . . .
H9B H 0.335954 0.927395 0.361090 0.051 Uiso 1 1 calc R U . . .
C10 C 0.35615(11) 0.81010(17) 0.45578(11) 0.0381(4) Uani 1 1 d . . . . .
H10A H 0.341837 0.866419 0.498551 0.046 Uiso 1 1 calc R U . . .
H10B H 0.332967 0.734646 0.471322 0.046 Uiso 1 1 calc R U . . .
C11 C 0.61524(11) 0.61545(15) 0.34913(10) 0.0326(4) Uani 1 1 d . . . . .
C14 C 0.74455(12) 0.52600(18) 0.32438(12) 0.0454(5) Uani 1 1 d . . . . .
H14A H 0.721003 0.451856 0.340222 0.068 Uiso 1 1 calc R U . . .
H14B H 0.803540 0.530170 0.342778 0.068 Uiso 1 1 calc R U . . .
H14C H 0.740755 0.534016 0.264676 0.068 Uiso 1 1 calc R U . . .
C15 C 0.61415(10) 0.82691(15) 0.35994(10) 0.0317(4) Uani 1 1 d . . . . .
C18 C 0.66074(13) 0.91994(18) 0.24130(12) 0.0461(5) Uani 1 1 d . . . . .
H18A H 0.625980 0.986728 0.253721 0.069 Uiso 1 1 calc R U . . .
H18B H 0.661304 0.908538 0.181879 0.069 Uiso 1 1 calc R U . . .
H18C H 0.718194 0.932810 0.262257 0.069 Uiso 1 1 calc R U . . .
C20 C 0.53181(12) 0.86764(16) 0.57846(11) 0.0392(4) Uani 1 1 d . . . . .
H20A H 0.566415 0.840334 0.624996 0.059 Uiso 1 1 calc R U . . .
H20B H 0.481852 0.906374 0.598657 0.059 Uiso 1 1 calc R U . . .
H20C H 0.564391 0.921531 0.545992 0.059 Uiso 1 1 calc R U . . .
C21 C 0.46345(13) 0.67498(17) 0.57900(10) 0.0408(4) Uani 1 1 d . . . . .
H21A H 0.447368 0.608347 0.545548 0.061 Uiso 1 1 calc R U . . .
H21B H 0.413328 0.707804 0.603435 0.061 Uiso 1 1 calc R U . . .
H21C H 0.503226 0.651080 0.622532 0.061 Uiso 1 1 calc R U . . .
O6B O 1.06002(8) 0.59445(11) 0.63489(8) 0.0362(3) Uani 1 1 d . . . . .
H6B H 1.0503(15) 0.5598(19) 0.5913(14) 0.054 Uiso 1 1 d . U . . .
O12B O 0.92405(8) 0.53093(12) 0.53510(8) 0.0476(4) Uani 1 1 d . . . . .
O13B O 0.80772(7) 0.56315(11) 0.60481(7) 0.0362(3) Uani 1 1 d . . . . .
O16B O 0.84732(9) 0.85594(13) 0.66727(8) 0.0512(4) Uani 1 1 d . . . . .
O17B O 0.85412(8) 0.79453(11) 0.53767(7) 0.0413(3) Uani 1 1 d . . . . .
O19B O 0.87004(9) 0.60101(13) 0.76541(8) 0.0502(4) Uani 1 1 d . . . . .
C1B C 1.01918(10) 0.70293(15) 0.62707(10) 0.0310(4) Uani 1 1 d . . . . .
C2B C 0.92297(10) 0.68124(15) 0.63759(10) 0.0304(4) Uani 1 1 d . . . . .
C3B C 0.92171(11) 0.65854(15) 0.73184(10) 0.0339(4) Uani 1 1 d . . . . .
C4B C 0.99633(11) 0.71716(15) 0.77522(10) 0.0341(4) Uani 1 1 d . . . . .
C5B C 1.04270(10) 0.77290(15) 0.70409(9) 0.0318(4) Uani 1 1 d . . . . .
H5B H 1.017451 0.850716 0.695945 0.038 Uiso 1 1 calc R U . . .
C7B C 1.04790(11) 0.76411(17) 0.55029(10) 0.0366(4) Uani 1 1 d . . . . .
H7BA H 1.018206 0.838321 0.544152 0.044 Uiso 1 1 calc R U . . .
H7BB H 1.034414 0.716729 0.501398 0.044 Uiso 1 1 calc R U . . .
C8B C 1.14299(11) 0.78461(17) 0.55728(11) 0.0404(4) Uani 1 1 d . . . . .
H8BA H 1.172358 0.709794 0.557045 0.048 Uiso 1 1 calc R U . . .
H8BB H 1.160987 0.828632 0.508998 0.048 Uiso 1 1 calc R U . . .
C9B C 1.16855(12) 0.85006(18) 0.63517(11) 0.0415(4) Uani 1 1 d . . . . .
H9BA H 1.145038 0.928589 0.632270 0.050 Uiso 1 1 calc R U . . .
H9BB H 1.230512 0.856492 0.638784 0.050 Uiso 1 1 calc R U . . .
C10B C 1.13741(11) 0.79025(16) 0.71211(10) 0.0380(4) Uani 1 1 d . . . . .
H10C H 1.165707 0.715134 0.718936 0.046 Uiso 1 1 calc R U . . .
H10D H 1.151069 0.837600 0.760973 0.046 Uiso 1 1 calc R U . . .
C11B C 0.88685(10) 0.58301(15) 0.58635(10) 0.0322(4) Uani 1 1 d . . . . .
C14B C 0.76685(11) 0.47144(16) 0.55932(11) 0.0381(4) Uani 1 1 d . . . . .
H14D H 0.767906 0.488483 0.500613 0.057 Uiso 1 1 calc R U . . .
H14E H 0.708490 0.464535 0.576186 0.057 Uiso 1 1 calc R U . . .
H14F H 0.796475 0.399185 0.570345 0.057 Uiso 1 1 calc R U . . .
C15B C 0.87002(11) 0.78734(15) 0.61808(10) 0.0340(4) Uani 1 1 d . . . . .
C18B C 0.80322(15) 0.89032(19) 0.51045(15) 0.0579(6) Uani 1 1 d . . . . .
H18D H 0.795311 0.887158 0.450797 0.087 Uiso 1 1 calc R U . . .
H18E H 0.831363 0.962176 0.525872 0.087 Uiso 1 1 calc R U . . .
H18F H 0.748429 0.886660 0.536211 0.087 Uiso 1 1 calc R U . . .
C20B C 0.96415(13) 0.80661(17) 0.83488(10) 0.0420(4) Uani 1 1 d . . . . .
H20D H 0.929298 0.862709 0.804956 0.063 Uiso 1 1 calc R U . . .
H20E H 1.011911 0.845805 0.861609 0.063 Uiso 1 1 calc R U . . .
H20F H 0.930566 0.768767 0.876392 0.063 Uiso 1 1 calc R U . . .
C21B C 1.04683(13) 0.62526(17) 0.82278(11) 0.0426(5) Uani 1 1 d . . . . .
H21D H 1.092982 0.661847 0.853886 0.064 Uiso 1 1 calc R U . . .
H21E H 1.069743 0.569846 0.784203 0.064 Uiso 1 1 calc R U . . .
H21F H 1.009945 0.585527 0.860563 0.064 Uiso 1 1 calc R U . . .

loop_
_atom_site_aniso_label
_atom_site_aniso_U_11
_atom_site_aniso_U_22
_atom_site_aniso_U_33
_atom_site_aniso_U_23
_atom_site_aniso_U_13
_atom_site_aniso_U_12
O6 0.0380(7) 0.0333(7) 0.0311(6) -0.0012(5) 0.0032(5) -0.0046(5)
O12 0.0421(7) 0.0399(7) 0.0353(6) -0.0056(5) 0.0025(5) -0.0023(6)
O13 0.0324(6) 0.0450(7) 0.0380(6) -0.0038(5) 0.0012(5) 0.0046(5)
O16 0.0389(7) 0.0389(7) 0.0388(6) 0.0000(6) -0.0002(5) -0.0044(6)
O17 0.0379(7) 0.0455(7) 0.0292(6) 0.0068(5) 0.0033(5) -0.0047(6)
O19 0.0477(8) 0.0529(8) 0.0316(6) 0.0016(6) -0.0063(6) 0.0145(6)
C1 0.0301(8) 0.0331(9) 0.0285(8) 0.0008(7) 0.0013(6) -0.0024(7)
C2 0.0298(9) 0.0353(9) 0.0254(8) 0.0016(7) 0.0000(6) 0.0007(7)
C3 0.0402(10) 0.0303(9) 0.0291(8) 0.0011(7) -0.0022(7) -0.0009(7)
C4 0.0389(9) 0.0333(9) 0.0263(8) 0.0005(7) 0.0000(7) 0.0014(7)
C5 0.0340(9) 0.0318(9) 0.0286(8) 0.0008(7) 0.0029(7) -0.0004(7)
C7 0.0337(9) 0.0430(10) 0.0294(8) 0.0015(7) -0.0018(7) 0.0002(8)
C8 0.0341(9) 0.0509(11) 0.0365(9) 0.0024(8) -0.0053(7) 0.0007(8)
C9 0.0323(9) 0.0502(12) 0.0443(10) -0.0012(9) -0.0004(8) 0.0038(8)
C10 0.0352(9) 0.0432(10) 0.0361(9) -0.0021(8) 0.0045(7) 0.0002(8)
C11 0.0353(9) 0.0364(10) 0.0263(8) 0.0042(7) 0.0023(7) 0.0010(7)
C14 0.0413(10) 0.0504(12) 0.0450(10) -0.0030(9) 0.0088(8) 0.0119(9)
C15 0.0261(8) 0.0361(10) 0.0328(8) 0.0035(7) -0.0022(7) 0.0005(7)
C18 0.0449(11) 0.0537(12) 0.0400(10) 0.0148(9) 0.0050(8) -0.0083(9)
C20 0.0466(11) 0.0393(10) 0.0315(9) -0.0045(8) -0.0033(8) 0.0016(8)
C21 0.0522(11) 0.0417(11) 0.0287(8) 0.0028(8) 0.0050(8) -0.0031(9)
O6B 0.0343(6) 0.0352(7) 0.0388(7) -0.0056(5) -0.0041(5) 0.0052(5)
O12B 0.0354(7) 0.0591(9) 0.0486(8) -0.0233(7) 0.0059(6) -0.0030(6)
O13B 0.0316(6) 0.0399(7) 0.0370(6) -0.0093(5) 0.0009(5) -0.0051(5)
O16B 0.0533(9) 0.0516(8) 0.0480(8) -0.0132(7) -0.0093(7) 0.0178(7)
O17B 0.0435(7) 0.0464(8) 0.0336(6) 0.0058(6) -0.0066(5) 0.0046(6)
O19B 0.0489(8) 0.0681(10) 0.0336(7) 0.0079(6) -0.0013(6) -0.0170(7)
C1B 0.0292(8) 0.0339(9) 0.0298(8) -0.0026(7) -0.0004(7) 0.0015(7)
C2B 0.0298(8) 0.0347(9) 0.0266(8) -0.0020(7) -0.0009(6) 0.0006(7)
C3B 0.0363(9) 0.0370(10) 0.0284(8) 0.0014(7) 0.0008(7) -0.0012(8)
C4B 0.0364(9) 0.0386(10) 0.0269(8) 0.0006(7) -0.0034(7) 0.0009(7)
C5B 0.0326(9) 0.0338(9) 0.0287(8) -0.0020(7) -0.0038(7) -0.0009(7)
C7B 0.0379(10) 0.0429(10) 0.0289(8) -0.0016(7) 0.0001(7) -0.0035(8)
C8B 0.0372(10) 0.0471(11) 0.0370(9) -0.0033(8) 0.0044(8) -0.0061(8)
C9B 0.0368(10) 0.0465(11) 0.0412(10) -0.0064(8) 0.0019(8) -0.0086(8)
C10B 0.0354(10) 0.0432(11) 0.0351(9) -0.0069(8) -0.0043(7) -0.0036(8)
C11B 0.0310(9) 0.0361(9) 0.0294(8) -0.0022(7) -0.0022(7) 0.0013(7)
C14B 0.0367(9) 0.0391(10) 0.0382(9) -0.0074(8) -0.0017(7) -0.0062(8)
C15B 0.0314(9) 0.0374(10) 0.0331(8) -0.0010(8) -0.0018(7) -0.0001(7)
C18B 0.0580(13) 0.0511(13) 0.0634(14) 0.0159(11) -0.0203(11) 0.0079(10)
C20B 0.0477(11) 0.0481(11) 0.0301(9) -0.0021(8) 0.0000(8) -0.0010(9)
C21B 0.0483(11) 0.0455(11) 0.0335(9) 0.0064(8) -0.0080(8) 0.0014(9)

_geom_special_details            
;
 All esds (except the esd in the dihedral angle between two l.s. planes)
 are estimated using the full covariance matrix.  The cell esds are taken
 into account individually in the estimation of esds in distances, angles
 and torsion angles; correlations between esds in cell parameters are only
 used when they are defined by crystal symmetry.  An approximate (isotropic)
 treatment of cell esds is used for estimating esds involving l.s. planes.
;
loop_
_geom_bond_atom_site_label_1
_geom_bond_atom_site_label_2
_geom_bond_distance
_geom_bond_site_symmetry_2
_geom_bond_publ_flag
O6 H6 0.82(2) . ?
O6 C1 1.435(2) . ?
O12 C11 1.210(2) . ?
O13 C11 1.326(2) . ?
O13 C14 1.447(2) . ?
O16 C15 1.200(2) . ?
O17 C15 1.332(2) . ?
O17 C18 1.449(2) . ?
O19 C3 1.206(2) . ?
C1 C2 1.561(2) . ?
C1 C5 1.531(2) . ?
C1 C7 1.521(2) . ?
C2 C3 1.568(2) . ?
C2 C11 1.524(2) . ?
C2 C15 1.528(2) . ?
C3 C4 1.528(2) . ?
C4 C5 1.544(2) . ?
C4 C20 1.533(2) . ?
C4 C21 1.537(2) . ?
C5 H5 1.0000 . ?
C5 C10 1.524(2) . ?
C7 H7A 0.9900 . ?
C7 H7B 0.9900 . ?
C7 C8 1.529(2) . ?
C8 H8A 0.9900 . ?
C8 H8B 0.9900 . ?
C8 C9 1.530(3) . ?
C9 H9A 0.9900 . ?
C9 H9B 0.9900 . ?
C9 C10 1.537(2) . ?
C10 H10A 0.9900 . ?
C10 H10B 0.9900 . ?
C14 H14A 0.9800 . ?
C14 H14B 0.9800 . ?
C14 H14C 0.9800 . ?
C18 H18A 0.9800 . ?
C18 H18B 0.9800 . ?
C18 H18C 0.9800 . ?
C20 H20A 0.9800 . ?
C20 H20B 0.9800 . ?
C20 H20C 0.9800 . ?
C21 H21A 0.9800 . ?
C21 H21B 0.9800 . ?
C21 H21C 0.9800 . ?
O6B H6B 0.83(2) . ?
O6B C1B 1.427(2) . ?
O12B C11B 1.203(2) . ?
O13B C11B 1.324(2) . ?
O13B C14B 1.447(2) . ?
O16B C15B 1.197(2) . ?
O17B C15B 1.334(2) . ?
O17B C18B 1.443(2) . ?
O19B C3B 1.205(2) . ?
C1B C2B 1.567(2) . ?
C1B C5B 1.537(2) . ?
C1B C7B 1.524(2) . ?
C2B C3B 1.563(2) . ?
C2B C11B 1.522(2) . ?
C2B C15B 1.526(2) . ?
C3B C4B 1.529(2) . ?
C4B C5B 1.538(2) . ?
C4B C20B 1.526(3) . ?
C4B C21B 1.538(2) . ?
C5B H5B 1.0000 . ?
C5B C10B 1.524(2) . ?
C7B H7BA 0.9900 . ?
C7B H7BB 0.9900 . ?
C7B C8B 1.535(2) . ?
C8B H8BA 0.9900 . ?
C8B H8BB 0.9900 . ?
C8B C9B 1.529(2) . ?
C9B H9BA 0.9900 . ?
C9B H9BB 0.9900 . ?
C9B C10B 1.532(3) . ?
C10B H10C 0.9900 . ?
C10B H10D 0.9900 . ?
C14B H14D 0.9800 . ?
C14B H14E 0.9800 . ?
C14B H14F 0.9800 . ?
C18B H18D 0.9800 . ?
C18B H18E 0.9800 . ?
C18B H18F 0.9800 . ?
C20B H20D 0.9800 . ?
C20B H20E 0.9800 . ?
C20B H20F 0.9800 . ?
C21B H21D 0.9800 . ?
C21B H21E 0.9800 . ?
C21B H21F 0.9800 . ?

loop_
_geom_angle_atom_site_label_1
_geom_angle_atom_site_label_2
_geom_angle_atom_site_label_3
_geom_angle
_geom_angle_site_symmetry_1
_geom_angle_site_symmetry_3
_geom_angle_publ_flag
C1 O6 H6 105.0(16) . . ?
C11 O13 C14 116.07(14) . . ?
C15 O17 C18 115.93(14) . . ?
O6 C1 C2 107.37(13) . . ?
O6 C1 C5 107.01(13) . . ?
O6 C1 C7 110.27(13) . . ?
C5 C1 C2 102.39(13) . . ?
C7 C1 C2 117.76(13) . . ?
C7 C1 C5 111.31(14) . . ?
C1 C2 C3 100.15(12) . . ?
C11 C2 C1 114.66(14) . . ?
C11 C2 C3 113.46(13) . . ?
C11 C2 C15 108.20(13) . . ?
C15 C2 C1 111.09(13) . . ?
C15 C2 C3 109.06(13) . . ?
O19 C3 C2 124.21(16) . . ?
O19 C3 C4 125.54(15) . . ?
C4 C3 C2 110.24(13) . . ?
C3 C4 C5 102.68(13) . . ?
C3 C4 C20 109.09(15) . . ?
C3 C4 C21 108.99(14) . . ?
C20 C4 C5 112.61(14) . . ?
C20 C4 C21 108.84(14) . . ?
C21 C4 C5 114.34(14) . . ?
C1 C5 C4 105.90(13) . . ?
C1 C5 H5 106.4 . . ?
C4 C5 H5 106.4 . . ?
C10 C5 C1 111.70(14) . . ?
C10 C5 C4 119.38(14) . . ?
C10 C5 H5 106.4 . . ?
C1 C7 H7A 109.8 . . ?
C1 C7 H7B 109.8 . . ?
C1 C7 C8 109.23(14) . . ?
H7A C7 H7B 108.3 . . ?
C8 C7 H7A 109.8 . . ?
C8 C7 H7B 109.8 . . ?
C7 C8 H8A 109.3 . . ?
C7 C8 H8B 109.3 . . ?
C7 C8 C9 111.77(15) . . ?
H8A C8 H8B 107.9 . . ?
C9 C8 H8A 109.3 . . ?
C9 C8 H8B 109.3 . . ?
C8 C9 H9A 109.1 . . ?
C8 C9 H9B 109.1 . . ?
C8 C9 C10 112.31(15) . . ?
H9A C9 H9B 107.9 . . ?
C10 C9 H9A 109.1 . . ?
C10 C9 H9B 109.1 . . ?
C5 C10 C9 109.01(14) . . ?
C5 C10 H10A 109.9 . . ?
C5 C10 H10B 109.9 . . ?
C9 C10 H10A 109.9 . . ?
C9 C10 H10B 109.9 . . ?
H10A C10 H10B 108.3 . . ?
O12 C11 O13 124.22(16) . . ?
O12 C11 C2 124.97(15) . . ?
O13 C11 C2 110.81(14) . . ?
O13 C14 H14A 109.5 . . ?
O13 C14 H14B 109.5 . . ?
O13 C14 H14C 109.5 . . ?
H14A C14 H14B 109.5 . . ?
H14A C14 H14C 109.5 . . ?
H14B C14 H14C 109.5 . . ?
O16 C15 O17 125.03(16) . . ?
O16 C15 C2 124.99(15) . . ?
O17 C15 C2 109.94(14) . . ?
O17 C18 H18A 109.5 . . ?
O17 C18 H18B 109.5 . . ?
O17 C18 H18C 109.5 . . ?
H18A C18 H18B 109.5 . . ?
H18A C18 H18C 109.5 . . ?
H18B C18 H18C 109.5 . . ?
C4 C20 H20A 109.5 . . ?
C4 C20 H20B 109.5 . . ?
C4 C20 H20C 109.5 . . ?
H20A C20 H20B 109.5 . . ?
H20A C20 H20C 109.5 . . ?
H20B C20 H20C 109.5 . . ?
C4 C21 H21A 109.5 . . ?
C4 C21 H21B 109.5 . . ?
C4 C21 H21C 109.5 . . ?
H21A C21 H21B 109.5 . . ?
H21A C21 H21C 109.5 . . ?
H21B C21 H21C 109.5 . . ?
C1B O6B H6B 106.3(16) . . ?
C11B O13B C14B 115.47(14) . . ?
C15B O17B C18B 116.25(15) . . ?
O6B C1B C2B 106.97(13) . . ?
O6B C1B C5B 107.26(13) . . ?
O6B C1B C7B 110.03(14) . . ?
C5B C1B C2B 102.31(13) . . ?
C7B C1B C2B 118.82(14) . . ?
C7B C1B C5B 110.68(14) . . ?
C3B C2B C1B 100.02(12) . . ?
C11B C2B C1B 114.66(14) . . ?
C11B C2B C3B 113.55(14) . . ?
C11B C2B C15B 107.26(13) . . ?
C15B C2B C1B 112.50(14) . . ?
C15B C2B C3B 108.74(14) . . ?
O19B C3B C2B 124.72(15) . . ?
O19B C3B C4B 124.75(15) . . ?
C4B C3B C2B 110.52(14) . . ?
C3B C4B C5B 102.82(12) . . ?
C3B C4B C21B 108.19(15) . . ?
C5B C4B C21B 114.90(15) . . ?
C20B C4B C3B 109.36(15) . . ?
C20B C4B C5B 111.73(15) . . ?
C20B C4B C21B 109.50(14) . . ?
C1B C5B C4B 106.43(13) . . ?
C1B C5B H5B 106.5 . . ?
C4B C5B H5B 106.5 . . ?
C10B C5B C1B 111.07(14) . . ?
C10B C5B C4B 119.05(14) . . ?
C10B C5B H5B 106.5 . . ?
C1B C7B H7BA 109.8 . . ?
C1B C7B H7BB 109.8 . . ?
C1B C7B C8B 109.23(14) . . ?
H7BA C7B H7BB 108.3 . . ?
C8B C7B H7BA 109.8 . . ?
C8B C7B H7BB 109.8 . . ?
C7B C8B H8BA 109.1 . . ?
C7B C8B H8BB 109.1 . . ?
H8BA C8B H8BB 107.9 . . ?
C9B C8B C7B 112.31(15) . . ?
C9B C8B H8BA 109.1 . . ?
C9B C8B H8BB 109.1 . . ?
C8B C9B H9BA 109.3 . . ?
C8B C9B H9BB 109.3 . . ?
C8B C9B C10B 111.76(15) . . ?
H9BA C9B H9BB 107.9 . . ?
C10B C9B H9BA 109.3 . . ?
C10B C9B H9BB 109.3 . . ?
C5B C10B C9B 109.37(14) . . ?
C5B C10B H10C 109.8 . . ?
C5B C10B H10D 109.8 . . ?
C9B C10B H10C 109.8 . . ?
C9B C10B H10D 109.8 . . ?
H10C C10B H10D 108.2 . . ?
O12B C11B O13B 124.04(16) . . ?
O12B C11B C2B 125.20(16) . . ?
O13B C11B C2B 110.75(14) . . ?
O13B C14B H14D 109.5 . . ?
O13B C14B H14E 109.5 . . ?
O13B C14B H14F 109.5 . . ?
H14D C14B H14E 109.5 . . ?
H14D C14B H14F 109.5 . . ?
H14E C14B H14F 109.5 . . ?
O16B C15B O17B 124.51(16) . . ?
O16B C15B C2B 125.25(15) . . ?
O17B C15B C2B 110.23(14) . . ?
O17B C18B H18D 109.5 . . ?
O17B C18B H18E 109.5 . . ?
O17B C18B H18F 109.5 . . ?
H18D C18B H18E 109.5 . . ?
H18D C18B H18F 109.5 . . ?
H18E C18B H18F 109.5 . . ?
C4B C20B H20D 109.5 . . ?
C4B C20B H20E 109.5 . . ?
C4B C20B H20F 109.5 . . ?
H20D C20B H20E 109.5 . . ?
H20D C20B H20F 109.5 . . ?
H20E C20B H20F 109.5 . . ?
C4B C21B H21D 109.5 . . ?
C4B C21B H21E 109.5 . . ?
C4B C21B H21F 109.5 . . ?
H21D C21B H21E 109.5 . . ?
H21D C21B H21F 109.5 . . ?
H21E C21B H21F 109.5 . . ?

loop_
_geom_torsion_atom_site_label_1
_geom_torsion_atom_site_label_2
_geom_torsion_atom_site_label_3
_geom_torsion_atom_site_label_4
_geom_torsion
_geom_torsion_site_symmetry_1
_geom_torsion_site_symmetry_2
_geom_torsion_site_symmetry_3
_geom_torsion_site_symmetry_4
_geom_torsion_publ_flag
O6 C1 C2 C3 -72.88(15) . . . . ?
O6 C1 C2 C11 48.93(17) . . . . ?
O6 C1 C2 C15 171.99(13) . . . . ?
O6 C1 C5 C4 69.86(16) . . . . ?
O6 C1 C5 C10 -61.62(17) . . . . ?
O6 C1 C7 C8 61.43(19) . . . . ?
O19 C3 C4 C5 179.96(17) . . . . ?
O19 C3 C4 C20 60.3(2) . . . . ?
O19 C3 C4 C21 -58.4(2) . . . . ?
C1 C2 C3 O19 154.93(17) . . . . ?
C1 C2 C3 C4 -24.17(17) . . . . ?
C1 C2 C11 O12 1.1(2) . . . . ?
C1 C2 C11 O13 -179.48(13) . . . . ?
C1 C2 C15 O16 91.91(19) . . . . ?
C1 C2 C15 O17 -85.97(16) . . . . ?
C1 C5 C10 C9 -55.89(19) . . . . ?
C1 C7 C8 C9 55.7(2) . . . . ?
C2 C1 C5 C4 -42.90(16) . . . . ?
C2 C1 C5 C10 -174.38(14) . . . . ?
C2 C1 C7 C8 -174.93(15) . . . . ?
C2 C3 C4 C5 -0.96(18) . . . . ?
C2 C3 C4 C20 -120.62(15) . . . . ?
C2 C3 C4 C21 120.66(15) . . . . ?
C3 C2 C11 O12 115.32(18) . . . . ?
C3 C2 C11 O13 -65.23(18) . . . . ?
C3 C2 C15 O16 -17.5(2) . . . . ?
C3 C2 C15 O17 164.57(13) . . . . ?
C3 C4 C5 C1 26.90(17) . . . . ?
C3 C4 C5 C10 153.89(15) . . . . ?
C4 C5 C10 C9 179.88(15) . . . . ?
C5 C1 C2 C3 39.61(15) . . . . ?
C5 C1 C2 C11 161.43(13) . . . . ?
C5 C1 C2 C15 -75.51(15) . . . . ?
C5 C1 C7 C8 -57.18(19) . . . . ?
C7 C1 C2 C3 162.03(15) . . . . ?
C7 C1 C2 C11 -76.15(19) . . . . ?
C7 C1 C2 C15 46.9(2) . . . . ?
C7 C1 C5 C4 -169.59(14) . . . . ?
C7 C1 C5 C10 58.92(18) . . . . ?
C7 C8 C9 C10 -55.8(2) . . . . ?
C8 C9 C10 C5 54.5(2) . . . . ?
C11 C2 C3 O19 32.3(2) . . . . ?
C11 C2 C3 C4 -146.84(14) . . . . ?
C11 C2 C15 O16 -141.39(16) . . . . ?
C11 C2 C15 O17 40.73(17) . . . . ?
C14 O13 C11 O12 0.2(2) . . . . ?
C14 O13 C11 C2 -179.27(14) . . . . ?
C15 C2 C3 O19 -88.4(2) . . . . ?
C15 C2 C3 C4 92.49(16) . . . . ?
C15 C2 C11 O12 -123.53(17) . . . . ?
C15 C2 C11 O13 55.92(17) . . . . ?
C18 O17 C15 O16 -0.7(2) . . . . ?
C18 O17 C15 C2 177.20(14) . . . . ?
C20 C4 C5 C1 144.08(15) . . . . ?
C20 C4 C5 C10 -88.9(2) . . . . ?
C21 C4 C5 C1 -91.00(17) . . . . ?
C21 C4 C5 C10 36.0(2) . . . . ?
O6B C1B C2B C3B 73.26(15) . . . . ?
O6B C1B C2B C11B -48.58(17) . . . . ?
O6B C1B C2B C15B -171.51(13) . . . . ?
O6B C1B C5B C4B -70.93(16) . . . . ?
O6B C1B C5B C10B 60.08(18) . . . . ?
O6B C1B C7B C8B -61.15(18) . . . . ?
O19B C3B C4B C5B 177.53(18) . . . . ?
O19B C3B C4B C20B -63.6(2) . . . . ?
O19B C3B C4B C21B 55.6(2) . . . . ?
C1B C2B C3B O19B -153.20(18) . . . . ?
C1B C2B C3B C4B 25.47(17) . . . . ?
C1B C2B C11B O12B -7.2(2) . . . . ?
C1B C2B C11B O13B 173.80(14) . . . . ?
C1B C2B C15B O16B -94.5(2) . . . . ?
C1B C2B C15B O17B 84.02(17) . . . . ?
C1B C5B C10B C9B 57.57(19) . . . . ?
C1B C7B C8B C9B -55.3(2) . . . . ?
C2B C1B C5B C4B 41.45(16) . . . . ?
C2B C1B C5B C10B 172.45(14) . . . . ?
C2B C1B C7B C8B 175.13(15) . . . . ?
C2B C3B C4B C5B -1.14(18) . . . . ?
C2B C3B C4B C20B 117.71(16) . . . . ?
C2B C3B C4B C21B -123.09(16) . . . . ?
C3B C2B C11B O12B -121.32(19) . . . . ?
C3B C2B C11B O13B 59.66(18) . . . . ?
C3B C2B C15B O16B 15.4(2) . . . . ?
C3B C2B C15B O17B -166.14(14) . . . . ?
C3B C4B C5B C1B -24.84(17) . . . . ?
C3B C4B C5B C10B -151.18(15) . . . . ?
C4B C5B C10B C9B -178.32(15) . . . . ?
C5B C1B C2B C3B -39.33(15) . . . . ?
C5B C1B C2B C11B -161.17(14) . . . . ?
C5B C1B C2B C15B 75.90(16) . . . . ?
C5B C1B C7B C8B 57.23(19) . . . . ?
C7B C1B C2B C3B -161.52(15) . . . . ?
C7B C1B C2B C11B 76.64(19) . . . . ?
C7B C1B C2B C15B -46.3(2) . . . . ?
C7B C1B C5B C4B 169.02(14) . . . . ?
C7B C1B C5B C10B -59.97(19) . . . . ?
C7B C8B C9B C10B 55.1(2) . . . . ?
C8B C9B C10B C5B -55.1(2) . . . . ?
C11B C2B C3B O19B -30.6(2) . . . . ?
C11B C2B C3B C4B 148.10(15) . . . . ?
C11B C2B C15B O16B 138.52(18) . . . . ?
C11B C2B C15B O17B -42.96(18) . . . . ?
C14B O13B C11B O12B 0.7(2) . . . . ?
C14B O13B C11B C2B 179.74(13) . . . . ?
C15B C2B C3B O19B 88.7(2) . . . . ?
C15B C2B C3B C4B -92.58(17) . . . . ?
C15B C2B C11B O12B 118.52(19) . . . . ?
C15B C2B C11B O13B -60.49(18) . . . . ?
C18B O17B C15B O16B -2.4(3) . . . . ?
C18B O17B C15B C2B 179.06(16) . . . . ?
C20B C4B C5B C1B -142.01(14) . . . . ?
C20B C4B C5B C10B 91.65(19) . . . . ?
C21B C4B C5B C1B 92.45(17) . . . . ?
C21B C4B C5B C10B -33.9(2) . . . . ?

_shelx_res_file                  
;
TITL GL_II_46 in P21/c #14
    gl_ii_46.res
    created by SHELXL-2018/3 at 09:38:33 on 27-Oct-2020
REM reset to P21/c #14
CELL 1.54184 15.928178 11.660949 16.336532 90 91.5497 90
ZERR 8 0.000367 0.00028 0.000344 0 0.0021 0
LATT 1
SYMM -X,0.5+Y,0.5-Z
SFAC C H O
UNIT 120 176 48

L.S. 4
PLAN  4
TEMP -153
CONF
BOND $H
MORE -1
fmap 2
acta
REM <olex2.extras>
REM <HklSrc "%.\\GL_II_46.hkl">
REM </olex2.extras>

WGHT    0.088000    0.281300
FVAR       1.89510
O6    3    0.444549    0.609650    0.399446    11.00000    0.03804    0.03328 =
         0.03105   -0.00117    0.00319   -0.00458
H6    2    0.466117    0.566304    0.366668    11.00000   -1.50000
O12   3    0.578373    0.543129    0.309063    11.00000    0.04205    0.03988 =
         0.03535   -0.00558    0.00249   -0.00231
O13   3    0.697817    0.617455    0.361946    11.00000    0.03244    0.04499 =
         0.03805   -0.00377    0.00124    0.00455
O16   3    0.630087    0.909573    0.401243    11.00000    0.03888    0.03892 =
         0.03881   -0.00001   -0.00023   -0.00441
O17   3    0.626344    0.819019    0.279776    11.00000    0.03790    0.04553 =
         0.02923    0.00677    0.00328   -0.00473
O19   3    0.641928    0.673000    0.523981    11.00000    0.04767    0.05285 =
         0.03164    0.00159   -0.00630    0.01452
C1    1    0.476214    0.721329    0.379960    11.00000    0.03007    0.03306 =
         0.02846    0.00085    0.00133   -0.00241
C2    1    0.573809    0.716766    0.390895    11.00000    0.02982    0.03530 =
         0.02540    0.00155    0.00003    0.00074
C3    1    0.582533    0.713101    0.486674    11.00000    0.04017    0.03034 =
         0.02913    0.00107   -0.00217   -0.00093
C4    1    0.504894    0.765482    0.524876    11.00000    0.03891    0.03335 =
         0.02630    0.00054    0.00004    0.00142
C5    1    0.451218    0.801832    0.449183    11.00000    0.03403    0.03177 =
         0.02859    0.00082    0.00286   -0.00036
AFIX  13
H5    2    0.471056    0.880031    0.433660    11.00000   -1.20000
AFIX   0
C7    1    0.439837    0.761365    0.297759    11.00000    0.03374    0.04302 =
         0.02944    0.00152   -0.00175    0.00017
AFIX  23
H7A   2    0.454869    0.706361    0.254380    11.00000   -1.20000
H7B   2    0.463437    0.837215    0.283818    11.00000   -1.20000
AFIX   0
C8    1    0.344337    0.769776    0.302653    11.00000    0.03412    0.05093 =
         0.03646    0.00243   -0.00527    0.00066
AFIX  23
H8A   2    0.320775    0.692193    0.310879    11.00000   -1.20000
H8B   2    0.320914    0.800052    0.250226    11.00000   -1.20000
AFIX   0
C9    1    0.317976    0.847899    0.372679    11.00000    0.03233    0.05020 =
         0.04429   -0.00122   -0.00044    0.00383
AFIX  23
H9A   2    0.255975    0.847579    0.375585    11.00000   -1.20000
H9B   2    0.335954    0.927395    0.361090    11.00000   -1.20000
AFIX   0
C10   1    0.356148    0.810102    0.455778    11.00000    0.03525    0.04316 =
         0.03609   -0.00214    0.00450    0.00017
AFIX  23
H10A  2    0.341837    0.866419    0.498551    11.00000   -1.20000
H10B  2    0.332967    0.734646    0.471322    11.00000   -1.20000
AFIX   0
C11   1    0.615238    0.615449    0.349131    11.00000    0.03528    0.03645 =
         0.02630    0.00425    0.00227    0.00103
C14   1    0.744548    0.525999    0.324376    11.00000    0.04131    0.05040 =
         0.04504   -0.00304    0.00879    0.01185
AFIX 137
H14A  2    0.721003    0.451856    0.340222    11.00000   -1.50000
H14B  2    0.803540    0.530170    0.342778    11.00000   -1.50000
H14C  2    0.740755    0.534016    0.264676    11.00000   -1.50000
AFIX   0
C15   1    0.614152    0.826909    0.359936    11.00000    0.02605    0.03614 =
         0.03278    0.00346   -0.00217    0.00052
C18   1    0.660737    0.919936    0.241296    11.00000    0.04491    0.05371 =
         0.04000    0.01484    0.00504   -0.00831
AFIX 137
H18A  2    0.625980    0.986728    0.253721    11.00000   -1.50000
H18B  2    0.661304    0.908538    0.181879    11.00000   -1.50000
H18C  2    0.718194    0.932810    0.262257    11.00000   -1.50000
AFIX   0
C20   1    0.531815    0.867639    0.578461    11.00000    0.04662    0.03933 =
         0.03153   -0.00445   -0.00332    0.00160
AFIX 137
H20A  2    0.566415    0.840334    0.624996    11.00000   -1.50000
H20B  2    0.481852    0.906374    0.598657    11.00000   -1.50000
H20C  2    0.564391    0.921531    0.545992    11.00000   -1.50000
AFIX   0
C21   1    0.463448    0.674976    0.579003    11.00000    0.05215    0.04172 =
         0.02871    0.00282    0.00503   -0.00306
AFIX 137
H21A  2    0.447368    0.608347    0.545548    11.00000   -1.50000
H21B  2    0.413328    0.707804    0.603435    11.00000   -1.50000
H21C  2    0.503226    0.651080    0.622532    11.00000   -1.50000
AFIX   0

O6B   3    1.060016    0.594449    0.634893    11.00000    0.03434    0.03524 =
         0.03877   -0.00561   -0.00409    0.00524
H6B   2    1.050328    0.559824    0.591340    11.00000   -1.50000
O12B  3    0.924048    0.530927    0.535098    11.00000    0.03538    0.05914 =
         0.04862   -0.02332    0.00588   -0.00296
O13B  3    0.807723    0.563150    0.604806    11.00000    0.03160    0.03994 =
         0.03700   -0.00930    0.00094   -0.00513
O16B  3    0.847318    0.855943    0.667273    11.00000    0.05335    0.05164 =
         0.04801   -0.01324   -0.00926    0.01780
O17B  3    0.854117    0.794527    0.537675    11.00000    0.04352    0.04642 =
         0.03355    0.00578   -0.00658    0.00459
O19B  3    0.870038    0.601009    0.765407    11.00000    0.04888    0.06812 =
         0.03358    0.00788   -0.00135   -0.01698
C1B   1    1.019176    0.702928    0.627066    11.00000    0.02919    0.03386 =
         0.02976   -0.00264   -0.00036    0.00153
C2B   1    0.922969    0.681236    0.637589    11.00000    0.02978    0.03473 =
         0.02655   -0.00199   -0.00087    0.00061
C3B   1    0.921713    0.658537    0.731842    11.00000    0.03631    0.03699 =
         0.02843    0.00139    0.00076   -0.00116
C4B   1    0.996331    0.717158    0.775223    11.00000    0.03639    0.03860 =
         0.02694    0.00062   -0.00342    0.00094
C5B   1    1.042698    0.772896    0.704089    11.00000    0.03262    0.03376 =
         0.02866   -0.00196   -0.00382   -0.00090
AFIX  13
H5B   2    1.017451    0.850716    0.695945    11.00000   -1.20000
AFIX   0
C7B   1    1.047904    0.764110    0.550289    11.00000    0.03795    0.04287 =
         0.02887   -0.00162    0.00005   -0.00354
AFIX  23
H7BA  2    1.018206    0.838321    0.544152    11.00000   -1.20000
H7BB  2    1.034414    0.716729    0.501398    11.00000   -1.20000
AFIX   0
C8B   1    1.142992    0.784614    0.557284    11.00000    0.03717    0.04713 =
         0.03703   -0.00334    0.00436   -0.00611
AFIX  23
H8BA  2    1.172358    0.709794    0.557045    11.00000   -1.20000
H8BB  2    1.160987    0.828632    0.508998    11.00000   -1.20000
AFIX   0
C9B   1    1.168548    0.850058    0.635167    11.00000    0.03676    0.04654 =
         0.04121   -0.00637    0.00191   -0.00860
AFIX  23
H9BA  2    1.145038    0.928589    0.632270    11.00000   -1.20000
H9BB  2    1.230512    0.856492    0.638784    11.00000   -1.20000
AFIX   0
C10B  1    1.137409    0.790249    0.712108    11.00000    0.03541    0.04325 =
         0.03514   -0.00692   -0.00428   -0.00362
AFIX  23
H10C  2    1.165707    0.715134    0.718936    11.00000   -1.20000
H10D  2    1.151069    0.837600    0.760973    11.00000   -1.20000
AFIX   0
C11B  1    0.886850    0.583006    0.586354    11.00000    0.03101    0.03606 =
         0.02936   -0.00217   -0.00224    0.00130
C14B  1    0.766851    0.471440    0.559318    11.00000    0.03674    0.03910 =
         0.03818   -0.00737   -0.00172   -0.00620
AFIX 137
H14D  2    0.767906    0.488483    0.500613    11.00000   -1.50000
H14E  2    0.708490    0.464535    0.576186    11.00000   -1.50000
H14F  2    0.796475    0.399185    0.570345    11.00000   -1.50000
AFIX   0
C15B  1    0.870024    0.787337    0.618084    11.00000    0.03135    0.03737 =
         0.03311   -0.00101   -0.00176   -0.00008
C18B  1    0.803221    0.890318    0.510454    11.00000    0.05799    0.05106 =
         0.06344    0.01590   -0.02028    0.00789
AFIX 137
H18D  2    0.795311    0.887158    0.450797    11.00000   -1.50000
H18E  2    0.831363    0.962176    0.525872    11.00000   -1.50000
H18F  2    0.748429    0.886660    0.536211    11.00000   -1.50000
AFIX   0
C20B  1    0.964149    0.806607    0.834879    11.00000    0.04768    0.04809 =
         0.03012   -0.00210   -0.00001   -0.00095
AFIX 137
H20D  2    0.929298    0.862709    0.804956    11.00000   -1.50000
H20E  2    1.011911    0.845805    0.861609    11.00000   -1.50000
H20F  2    0.930566    0.768767    0.876392    11.00000   -1.50000
AFIX   0
C21B  1    1.046830    0.625260    0.822782    11.00000    0.04834    0.04548 =
         0.03347    0.00639   -0.00805    0.00138
AFIX 137
H21D  2    1.092982    0.661847    0.853886    11.00000   -1.50000
H21E  2    1.069743    0.569846    0.784203    11.00000   -1.50000
H21F  2    1.009945    0.585527    0.860563    11.00000   -1.50000
AFIX   0
HKLF 4


REM  GL_II_46 in P21/c #14
REM wR2 = 0.1422, GooF = S = 1.082, Restrained GooF = 1.082 for all data
REM R1 = 0.0492 for 4541 Fo > 4sig(Fo) and 0.0600 for all 5677 data
REM 393 parameters refined using 0 restraints

END

WGHT      0.0880      0.2813

REM Highest difference peak  0.299,  deepest hole -0.259,  1-sigma level  0.052
Q1    1   0.5821  0.7131  0.4346  11.00000  0.05    0.30
Q2    1   0.9286  0.6655  0.6808  11.00000  0.05    0.27
Q3    1   0.6935  0.6300  0.4177  11.00000  0.05    0.19
Q4    1   0.4387  0.6190  0.4569  11.00000  0.05    0.19
;
_shelx_res_checksum              94796
_shelx_hkl_file                  
;
   0   0  -1 3.51308 3.69850  26
   0   0   1 1.95858 4.70477  13
   0   0   1 3.31946 3.66978   2
   0   0  -1 4.46154 3.11713   3
   0   0   2 109.928 8.77931   2
   0   0  -2 109.094 7.63324   3
   0   0   3 6.86162 10.9072   2
   0   0  -3-4.94887 8.98587   3
   0   0   4 17147.8 623.878   2
   0   0  -4 18794.8 623.966   3
   0   0   5-3.23916 12.8844  26
   0   0   5-17.3356 17.7297   2
   0   0  -5-13.8077 15.7665   3
   0   0   6 112.267 16.0462  26
   0   0  -6 88.8813 15.0297  12
   0   0   6 56.9493 17.8571   2
   0   0  -6 61.8119 15.8905   3
   0   0   7 4.76547 19.5622   2
   0   0  -7 8.14777 15.9957   3
   0   0   8 7703.93 290.614  26
   0   0  -8 8411.59 290.192  12
   0   0   8 8064.64 289.270   2
   0   0  -8 8578.08 289.383   3
   0   0   9 5.27858 24.1607  26
   0   0  -9-2.12017 20.5206  12
   0   0   9-9.73750 19.5224   2
   0   0  -9 19.5155 16.9999   3
   0   0  10 433.011 36.0869  26
   0   0 -10 508.658 32.7415  12
   0   0  11-2.38456 29.7862  26
   0   0 -11 10.1600 23.5126  12
   0   0 -11-17.4097 20.0952   3
   0   0 -12 10055.9 384.449  12
   0   0 -12 11622.5 384.393   3
   0   0 -13-10.6537 24.2827   8
   0   0 -13 24.9707 28.3627  12
   0   0 -13 17.2775 27.0937   3
   0   0 -14 198.640 34.2499  12
   0   0 -15-6.45754 32.4993  12
   0   0 -15-15.7297 24.4402   8
   0   0  16 43.3411 35.8680  24
   0   0 -16 86.2783 26.0105   8
   0   0 -16 108.571 32.9839  12
   0   0  17-7.84724 34.0405  24
   0   0 -17-0.41310 23.7935   8
   0   0 -17 4.64884 34.1079  23
   0   0  18 96.0127 32.0060  24
   0   0 -18 102.898 23.2950   8
   0   0 -18 83.8761 33.7475  23
   0   0  19 23.9288 26.8368  24
   0   0 -19-1.49658 24.9593  23
   0  -1   0 2.12007 4.56049  23
   0   1   0-2.39245 4.92367  23
   0  -1   0 5.18159 4.56639  16
   0   1   0 0.43368 4.43399  16
   0  -1   0 10.0005 9.85345   4
   0   1  -1 19614.8 649.902  21
   0   1   1 18836.6 649.972  22
   0  -1  -1 18679.0 649.845   9
   0  -1   1 19651.8 649.776   8
   0   1   1 17850.7 649.841   9
   0   1  -1 17930.2 649.715   8
   0  -1   1 19351.3 649.855  20
   0   1  -1 18975.3 649.803  19
   0   1   1 19059.7 649.964  24
   0  -1   1 18690.6 649.900  14
   0   1  -1 17962.6 649.774  11
   0  -1  -1 18542.0 649.925  12
   0   1  -2 247.563 13.8286  13
   0  -1  -2 243.908 13.0313  12
   0   1  -2 251.129 11.4129   8
   0  -1  -2 243.806 16.2066   9
   0   1   2 219.225 12.7679   2
   0   1  -2 240.985 11.1474   3
   0  -1   2 253.318 11.9333   3
   0   1  -2 250.444 13.2547   2
   0  -1   2 237.333 13.7492  20
   0   1  -2 243.394 14.7203  14
   0  -1  -2 217.815 13.5014  17
   0  -1   2 199.494 13.4405   5
   0   1   3 7191.63 216.074   6
   0   1   3 6514.70 216.976  26
   0  -1  -3 5054.12 215.539  25
   0  -1  -3 6842.16 216.920   9
   0  -1   3 6459.22 216.350  20
   0  -1  -3 5368.50 215.361  17
   0   1  -3 6457.32 215.111  14
   0  -1  -3 5945.71 216.368  12
   0   1  -3 6397.81 216.244  13
   0  -1   3 6168.23 216.139   2
   0   1  -3 6094.71 215.764   3
   0  -1  -3 6844.92 216.654   3
   0   1  -3 6537.05 216.248   2
   0  -1   3 7202.74 216.282   3
   0   1   3 5282.74 215.859   2
   0   1  -4 43840.4 1548.44   6
   0   1   4 44348.3 1548.39   6
   0   1   4 39828.6 1549.16   2
   0   1  -4 44631.5 1549.20   3
   0   1   4 42487.7 1548.09  15
   0   1  -4 46604.6 1548.23  15
   0   1  -4 48662.5 1549.72  13
   0   1  -4 45639.8 1547.94  14
   0   1   4 48561.6 1550.58  26
   0  -1   5 5190.64 145.304  26
   0   1   5 4957.96 146.431  26
   0  -1  -5 4511.15 144.949  12
   0   1  -5 4004.52 141.769  14
   0   1  -5 5019.84 145.652  13
   0  -1  -5 4761.80 145.137   3
   0   1  -5 4651.65 144.370   3
   0  -1   5 4620.56 145.055   2
   0   1   5 4347.86 144.723   2
   0   1   6 2752.04 101.093  26
   0  -1   6 2779.10 99.5999  26
   0  -1  -6 2595.90 99.2823  12
   0   1  -6 2870.97 100.199  13
   0  -1  -6 2814.00 99.0998   3
   0   1  -6 2873.27 98.6646   3
   0   1   6 2546.06 99.2328   2
   0  -1   6 2643.85 99.3407   2
   0   1   7 1272.63 54.3995   2
   0  -1  -7 1439.78 54.1055   3
   0   1  -7 1408.86 53.2894   3
   0  -1   8 7183.05 277.134  26
   0   1   8 7411.66 278.674  26
   0   1  -8 8543.62 277.859  12
   0  -1  -8 7559.86 277.411  12
   0   1   8 7697.76 276.557   2
   0  -1  -8 8423.50 276.971   3
   0   1  -8 7975.08 276.105   3
   0   1   9 60.0156 27.0467  26
   0  -1   9 52.4471 22.6974  26
   0   1  -9 105.191 21.7239  12
   0  -1  -9 107.314 22.6964  12
   0   1   9 134.629 22.4215   2
   0   1  -9 148.193 19.0678   3
   0  -1  -9 161.597 19.6835   3
   0  -1  10 103.482 26.1644  26
   0   1  10 134.096 23.9027   2
   0   1 -10 144.897 21.4982   3
   0  -1 -10 138.684 20.8302   3
   0  -1 -10 125.344 24.4280  12
   0   1 -10 113.760 23.6331  12
   0   1 -11 467.570 28.7702   8
   0  -1 -11 428.851 28.5459   3
   0   1 -11 392.232 28.7683   3
   0  -1 -11 390.106 30.4760  12
   0   1 -11 386.126 31.7444  12
   0  -1  11 416.394 35.7849  26
   0   1 -12-2.60183 24.0336   3
   0  -1 -12-1.14756 22.4765   3
   0  -1  12 6.53284 31.4153  26
   0   1 -12 13.6734 21.7632   8
   0   1 -12 32.1249 25.6095  12
   0  -1 -12 11.7295 25.7115  12
   0   1 -13 405.406 30.6511   8
   0  -1 -13 383.056 33.4184   3
   0   1 -13 353.522 34.0546  12
   0  -1 -13 310.794 34.3440  12
   0  -1  13 340.652 41.2127  26
   0  -1 -14 0.90563 26.0239   3
   0   1 -14-26.2611 26.5202   8
   0  -1 -14-19.0863 27.0678   8
   0   1 -14-6.13946 30.8967  12
   0  -1 -14 20.9298 34.6069  12
   0   1  14 8.22846 33.8280  24
   0  -1 -15 17.3196 25.5163   3
   0   1  15-5.23402 37.1218  24
   0  -1 -15 29.1810 26.3118   8
   0   1 -15 6.66397 26.2567   8
   0   1 -15 5.37740 34.2345  12
   0  -1 -15-0.55973 36.0805  12
   0   1 -16 1204.66 54.5199   8
   0   1  16 1061.96 61.1138  24
   0   1 -16 1123.26 59.2958  12
   0  -1 -16 1047.71 61.5856  23
   0   1 -17 161.454 35.1728  23
   0  -1 -17 140.319 38.5175  23
   0   1  17 165.898 37.4436  24
   0  -1  17 85.3863 34.2668  24
   0   1 -17 178.434 26.5218   8
   0  -1 -17 199.732 26.9144   8
   0   1  18 195.713 34.1300  24
   0  -1  18 167.308 33.0053  24
   0  -1 -18 218.551 34.5496  23
   0   1 -18 235.365 34.5925  23
   0  -1 -18 236.932 24.8111   8
   0   1 -18 276.761 31.7393   8
   0  -1 -19 127.038 26.0669  23
   0  -1  19 112.063 27.1038  24
   0   1  19 113.263 29.0550  24
   0  -2   0 189657. 6526.66  23
   0  -2   0 186915. 6526.89   4
   0  -2   1 12277.7 429.804   1
   0  -2   1 11914.7 429.797  11
   0  -2  -1 12736.7 429.936  23
   0   2  -1 13159.2 429.211  21
   0  -2   1 12432.8 429.237   8
   0   2   1 11979.6 429.309   9
   0  -2   1 13306.2 429.586  20
   0   2  -1 12209.0 429.666  18
   0   2   1 11800.4 429.215  16
   0   2   1 11623.2 429.946   4
   0  -2   2 387.230 26.0964   5
   0  -2   2 460.657 20.4856   3
   0   2  -2 470.570 21.2098   2
   0  -2   2 490.818 29.3376   1
   0   2   2 484.375 22.0870  24
   0   2  -2 501.953 22.3992  21
   0   2   2 574.448 27.8383  22
   0  -2   2 464.587 19.7896   8
   0  -2  -2 518.599 24.9410   9
   0   2  -2 550.602 21.7958   8
   0   2   2 482.368 37.0096  10
   0   2   2 489.725 24.5457   9
   0   2  -2 455.612 27.5665  11
   0   2  -2 516.615 27.9255  19
   0   2  -2 498.562 24.3764  18
   0  -2   2 464.324 21.1450  20
   0   2   2 509.902 25.0774  17
   0  -2  -2 461.566 21.6324  12
   0  -2   3 5169.10 184.191   3
   0   2  -3 5096.51 184.513   2
   0   2   3 5761.00 185.082  24
   0   2   3 5771.95 185.095  22
   0   2  -3 5044.08 184.087   8
   0  -2  -3 5672.35 185.706   9
   0  -2   3 5897.87 184.936  20
   0  -2   3 4576.43 184.426   5
   0   2  -3 5211.05 184.580  11
   0  -2  -3 4824.65 184.695  12
   0   2  -3 5376.39 184.518  13
   0  -2   4 5005.89 180.628  20
   0   2  -4 5461.96 180.614  13
   0   2  -4 5373.03 181.273   6
   0   2   4 5289.85 181.444   6
   0   2   4 5178.81 180.267   7
   0   2  -5 18981.6 723.995   6
   0   2   5 19275.2 724.259   6
   0  -2  -5 24345.6 726.460   3
   0   2   5 21026.3 724.750   2
   0  -2   5 22836.1 725.497  26
   0   2  -5 22283.9 724.770   8
   0   2   5 19813.3 723.714  15
   0   2  -5 20307.4 723.553  15
   0  -2  -5 20625.8 725.564  12
   0   2  -5 23188.8 725.058  13
   0   2   6 1076.86 48.1179   6
   0   2  -6 1099.64 48.2754   6
   0  -2  -6 1357.15 49.9104   3
   0   2   6 1246.56 49.7444   2
   0   2  -6 1258.16 48.5113   3
   0  -2   6 1337.00 49.8644  26
   0   2  -6 1382.74 48.3794   8
   0   2  -6 1247.92 46.8379  15
   0   2   6 1161.22 46.5858  15
   0  -2  -6 1219.77 49.9210  12
   0   2  -6 1571.88 51.8123  13
   0   2  -7 17086.8 569.477   8
   0  -2   7 15214.4 569.663  26
   0  -2  -7 16677.2 569.997   3
   0   2  -7 16411.3 569.228   3
   0   2   7 16636.4 569.582   2
   0  -2  -7 15809.6 570.287  12
   0   2  -8 575.061 27.1491   8
   0  -2   8 432.271 30.0707  26
   0   2  -8 534.582 28.0458   3
   0   2   8 542.024 30.1317   2
   0  -2  -8 561.201 28.5766   3
   0  -2  -8 451.293 30.3377  12
   0   2  -9 1891.85 72.1917   8
   0  -2  -9 2050.63 73.3163   3
   0   2   9 1920.79 74.0381   2
   0   2  -9 1915.41 74.4780  12
   0  -2  -9 1762.62 74.2102  12
   0  -2   9 1737.26 74.1828  26
   0   2  10 51.2109 23.5409   2
   0  -2 -10 50.2900 19.8832   3
   0  -2  10 29.7192 23.3789  26
   0   2 -10 52.8138 18.5243   8
   0  -2 -10 41.4329 22.6212  12
   0   2 -10 55.5917 22.2390  12
   0   2 -11 274.740 23.9448   8
   0  -2  11 182.520 30.4597  26
   0   2  11 270.442 28.2876   2
   0  -2 -11 279.383 26.0842   3
   0   2 -11 235.369 27.1521  12
   0  -2 -11 213.452 28.2083  12
   0   2 -12 13692.5 453.485   8
   0  -2 -12 13555.6 453.407   3
   0  -2 -12 12302.1 454.844  12
   0   2 -12 12888.9 454.233  12
   0  -2  12 11928.5 455.675  26
   0   2  12 12298.3 454.707  24
   0  -2 -13 20.6970 27.4809   3
   0  -2  13 6.61524 36.2235  26
   0   2  13 37.3351 35.3941  24
   0   2 -13 39.2321 24.3074   8
   0  -2 -13-0.52343 31.3077  12
   0   2 -13 14.7440 27.3118  12
   0  -2  14 1085.09 63.0453  26
   0   2  14 989.951 61.2942  24
   0   2 -14 1173.30 53.3778   8
   0   2 -14 1107.42 56.5028  12
   0  -2 -14 1074.32 59.7708  12
   0   2  15-39.8210 39.2374  24
   0   2 -15 5.87431 25.1165   8
   0  -2 -15 21.2267 26.8992   8
   0  -2 -15-14.5179 24.0555   3
   0  -2 -15-56.5353 42.4344  23
   0  -2 -16-12.9589 39.9414  23
   0   2 -16 37.9297 25.9433   8
   0  -2 -16 35.0483 24.8403   8
   0   2 -16 36.1364 31.9109  12
   0   2  16 19.2555 35.8240  24
   0  -2 -17 22.6831 37.3345  23
   0   2  17 33.9212 34.5642  24
   0  -2  17 47.8222 30.4596  24
   0  -2 -17 25.0433 23.8737   8
   0   2 -17 36.3410 27.5477   8
   0  -2 -18 253.468 24.3643   8
   0   2  18 219.388 36.3177  24
   0  -2  18 192.202 31.5082  24
   0   2 -18 225.711 25.8453   8
   0  -2 -18 211.430 34.4024  23
   0  -2  19 30.9189 24.7360  24
   0   2  19-0.30750 27.2748  24
   0  -2 -19-1.58985 26.4865  23
   0  -3   0-16.7033 15.0694  23
   0   3   0-25.5631 11.8654  21
   0  -3   0-73.7217 33.9634   4
   0   3   0-60.0722 26.7143   1
   0   3   1 31248.2 1247.10   4
   0   3  -1 39060.2 1246.48  21
   0  -3  -1 38761.5 1247.53  23
   0   3   1 34363.3 1246.37   9
   0  -3   1 37765.9 1246.94   8
   0  -3   1 39648.0 1247.25  20
   0   3   1 35397.5 1246.48  16
   0   3  -1 31591.2 1247.11   1
   0  -3   2 2499.91 94.8800   1
   0   3   2 2840.89 93.7625  24
   0  -3  -2 2750.04 94.2969  23
   0   3  -2 2889.10 92.9549  21
   0   3   2 2426.86 98.1943  10
   0  -3   2 2562.05 91.9480   8
   0   3   2 2529.08 93.3874   9
   0   3  -2 2540.14 94.7512  19
   0  -3   2 2531.49 92.5414  20
   0   3  -2 2575.28 94.4176  18
   0   3   2 2455.37 92.4063  16
   0   3   2 2391.45 96.9626   4
   0   3  -3 2122.09 79.6391   8
   0  -3   3 2077.49 83.0901   1
   0   3   3 2271.36 80.9370  24
   0  -3  -3 2091.53 81.6048  23
   0   3  -3 2067.71 82.3040  11
   0   3   3 2036.79 86.5883  10
   0  -3   3 2326.89 80.1275  20
   0   3  -3 2243.03 81.3702  19
   0   3  -3 2202.90 81.0016  18
   0   3   3 2283.59 80.7880  17
   0   3  -3 2375.12 80.0332  13
   0   3   4 45.5513 23.0184  22
   0   3  -4-3.15440 24.6569  11
   0   3  -4 10.2289 19.7616  18
   0  -3   4 26.7765 16.1227  20
   0   3   4 7.00970 15.7306  24
   0  -3  -4 3.09657 15.4677  12
   0   3  -4 5.80032 15.8801  13
   0  -3  -5 20357.4 702.336   3
   0   3   5 20658.7 700.934   2
   0   3   5 20306.9 701.928  24
   0   3   5 20510.5 700.372  22
   0   3  -5 19686.1 700.706   8
   0   3  -5 19642.4 700.096  11
   0  -3   5 19959.5 701.358  20
   0  -3  -5 19342.6 701.752  12
   0   3  -5 19987.8 700.775  13
   0   3   5 20926.8 700.471   7
   0   3   6 871.013 40.8995  24
   0   3   6 1024.81 40.8063  22
   0   3  -6 895.882 37.3795   8
   0   3  -6 962.377 43.0051  11
   0   3  -6 983.693 40.9038  13
   0   3   6 818.402 39.4365  15
   0   3  -6 840.579 39.3797  15
   0   3   6 897.351 39.5877   2
   0  -3  -6 1028.07 42.6968   3
   0   3   7 16106.7 528.865   2
   0  -3  -7 16011.2 530.039   3
   0   3  -7 16120.2 528.797   8
   0   3   7 16077.4 530.367  24
   0  -3   7 15827.9 529.794  26
   0  -3  -7 15622.5 530.209  12
   0   3  -8 245.620 19.9083   8
   0   3   8 261.685 26.9031  24
   0  -3   8 238.157 23.0591  26
   0   3   8 208.709 23.6581   2
   0  -3  -8 203.089 22.0337   3
   0   3  -8 257.593 27.6019  13
   0  -3  -8 198.601 24.7129  12
   0   3  -9 4195.00 150.517   8
   0  -3  -9 4081.91 151.262   3
   0   3   9 4090.23 150.995   2
   0  -3  -9 4048.38 152.856  12
   0   3  -9 4341.22 152.261  12
   0   3   9 4217.67 153.173  24
   0  -3   9 4154.01 152.356  26
   0   3  10 178.489 25.9350   2
   0  -3 -10 151.389 23.2762   3
   0   3  10 223.845 30.0497  24
   0  -3  10 183.066 26.1756  26
   0   3 -10 165.864 21.8460   8
   0   3 -10 162.953 24.9640  12
   0  -3 -10 104.791 27.3108  12
   0   3 -11 1586.24 64.7149   8
   0   3  11 1699.85 67.1348   2
   0  -3 -11 1541.50 69.1539  12
   0   3 -11 1470.50 66.1761  12
   0  -3  11 1415.81 67.5788  26
   0   3  11 1490.22 70.0602  24
   0  -3 -12 152.252 28.1960   3
   0   3  12 113.111 35.5686  24
   0  -3  12 119.357 32.5311  26
   0   3 -12 129.295 28.0897  12
   0  -3 -12 116.951 33.2643  12
   0   3 -12 120.891 24.6246   8
   0   3  13 1661.16 77.9184  24
   0  -3  13 1689.61 77.6933  26
   0   3 -13 1671.77 72.8518  12
   0  -3 -13 1770.93 77.6579  12
   0  -3 -14 426.774 46.6467  23
   0   3 -14 442.309 34.2009   8
   0  -3 -14 493.035 33.2806   3
   0   3 -14 403.739 36.9358  12
   0  -3  14 404.501 44.6898  26
   0   3  14 398.975 44.5666  24
   0   3 -15 15.7800 33.0415   8
   0  -3 -15-19.8132 24.3891   3
   0  -3 -16 95.3043 25.8788   3
   0   3  16 118.572 40.1805  24
   0   3 -16 96.1433 27.6609   8
   0  -3 -16 98.0799 25.3450   8
   0   3 -16 72.3434 31.3825  12
   0  -3 -16 73.3664 39.9260  23
   0  -3 -17 173.397 36.9986  23
   0  -3 -17 205.333 25.1566   8
   0   3 -17 198.069 28.2358   8
   0   3  17 174.104 39.3354  24
   0  -3 -18 88.6835 30.2641  23
   0  -3 -18 86.9738 21.6413   8
   0  -3  18 94.2434 28.6464  24
   0   3  18 65.3319 31.9195  24
   0  -3  19 274.738 28.0735  24
   0  -3 -19 350.191 31.1643  23
   0   4   0 8681.07 298.065  21
   0  -4   0 9240.11 299.271  23
   0  -4  -1 125.182 16.9776  23
   0   4  -1 124.230 13.6030  21
   0   4   1 94.8501 18.4552   9
   0   4   1 124.392 15.0294  16
   0   4  -1 103.140 29.7581   1
   0  -4   1 99.3688 17.0988  20
   0   4  -2 2967.92 110.841  19
   0  -4   2 3176.03 108.121  20
   0   4   2 2966.89 107.545  16
   0  -4  -2 3014.18 109.350  23
   0   4  -2 2954.03 107.615  21
   0   4  -3 6243.31 204.245  13
   0  -4  -3 5787.97 206.046  23
   0   4   3 5833.98 207.429  10
   0  -4   3 6008.09 204.601  20
   0   4  -3 5728.00 205.547  19
   0   4   3 5243.66 204.054  16
   0   4   3 6099.02 205.393  17
   0   4   3 5678.74 208.777   6
   0   4  -3 5598.88 208.267   6
   0   4  -4 33174.2 1227.22   6
   0   4   4 32725.4 1227.41   6
   0   4   4 34493.8 1226.41  24
   0  -4  -4 36459.4 1227.39  23
   0   4  -4 34935.9 1225.02  18
   0  -4   4 38790.9 1225.89  20
   0   4  -4 36505.5 1224.86  13
   0   4   4 34407.3 1225.13  16
   0   4   4 35036.1 1224.27  17
   0   4   4 35370.4 1225.10   2
   0   4   5 46.3212 22.9003  24
   0   4   5 29.1124 19.8459   2
   0   4  -5 69.9743 25.0862  18
   0   4  -5 75.5884 19.6680  13
   0   4  -5 67.1013 30.9674   6
   0   4  -5 44.1692 17.5113   8
   0   4   5 19.7335 31.8649   6
   0  -4  -6 243.576 25.4473   3
   0   4   6 188.959 21.3236   2
   0  -4   6 261.679 21.3136  26
   0  -4  -6 299.665 29.2597  23
   0   4  -6 284.930 25.8185  18
   0   4   6 236.524 26.9089  15
   0   4  -6 209.683 24.8470  15
   0   4   6 195.964 33.6966   6
   0   4  -6 231.700 20.2768   8
   0   4  -6 148.629 30.7329   6
   0   4   7 3095.04 122.873  24
   0  -4   7 3107.72 121.450  26
   0   4  -7 4168.84 123.591   8
   0   4   7 3616.03 121.316   2
   0  -4  -7 3695.84 123.894   3
   0   4   7 2885.36 123.225   6
   0   4  -7 2597.13 121.807   6
   0   4  -7 3735.22 122.522  13
   0  -4  -7 3271.12 123.105  12
   0   4  -8 14983.3 487.560   8
   0   4   8 12835.6 488.054  24
   0  -4   8 13070.7 487.468  26
   0   4  -8 14694.8 487.168  13
   0  -4  -8 12741.5 487.999  12
   0   4   8 14914.9 486.889   2
   0  -4  -8 13621.6 488.064   3
   0   4   9 79.0664 27.9385  24
   0  -4   9 106.696 22.7509  26
   0  -4  -9 84.5637 22.4492   3
   0   4   9 106.765 23.7021   2
   0   4  -9 103.719 21.3004   8
   0   4  -9 91.9745 22.0353  12
   0  -4  -9 86.5498 27.3134  12
   0  -4 -10 1411.41 56.2619   3
   0   4  10 1436.17 56.2241   2
   0   4 -10 1310.42 54.4391   8
   0   4  10 1041.93 58.8362  24
   0  -4  10 1058.97 55.2042  26
   0   4 -10 1255.36 55.1100  12
   0  -4 -10 1251.97 58.6564  12
   0  -4 -11 284.625 40.9282  23
   0   4  11 290.582 31.7755   2
   0  -4 -11 335.311 31.6287   3
   0   4 -11 325.030 30.0656   8
   0   4  11 305.192 35.7328  24
   0  -4  11 284.485 31.2224  26
   0   4 -11 319.378 29.4468  12
   0  -4 -12 7653.75 298.703  23
   0  -4 -12 9528.96 296.557   3
   0   4 -12 10120.6 298.658   8
   0  -4  12 7046.11 295.650  26
   0   4  12 7211.14 296.099  24
   0   4 -12 8058.15 294.279  12
   0  -4 -13 4175.41 158.008  23
   0  -4  13 3844.08 154.147  26
   0   4  13 3875.57 154.951  24
   0   4 -13 3782.91 149.135  12
   0  -4  14 852.086 56.0115  26
   0   4  14 795.794 57.9647  24
   0  -4 -14 884.006 61.5481  23
   0   4 -14 896.193 49.2954   8
   0   4 -14 900.904 48.8178  12
   0  -4  15 341.866 43.5404  26
   0   4  15 377.025 47.0938  24
   0  -4 -15 320.179 46.6001  23
   0  -4 -15 394.141 31.1402   3
   0   4 -15 344.116 35.7944  12
   0   4 -15 283.616 33.8676   8
   0  -4 -16 423.857 31.2374   3
   0   4  16 252.722 42.7684  24
   0  -4 -16 433.597 32.1283   8
   0  -4 -16 308.508 42.1274  23
   0   4  16 325.539 39.1540  16
   0   4 -16 263.666 32.7473  12
   0   4  17 506.209 43.7638  24
   0  -4 -17 521.902 43.2866  23
   0  -4 -18 561.929 29.6668   8
   0  -4 -18 516.906 39.2161  23
   0  -4 -19 1.25478 21.7894  23
   0  -4  19-12.6066 20.4706  24
   0  -5   0 6.10701 16.6033  23
   0   5   0-4.51142 13.9212  21
   0   5   0-18.9550 19.0092   9
   0  -5   0 15.4760 21.4476  20
   0   5   0 25.5216 35.1638   6
   0   5   0 20.7660 36.5272   1
   0  -5  -1 246.776 22.2985  23
   0   5  -1 181.811 17.1365  21
   0   5   1 201.838 16.5915  21
   0   5  -1 156.326 21.0928   9
   0  -5   1 172.280 20.3297  20
   0   5   1 125.007 36.8721   6
   0   5  -1 149.628 36.4521   6
   0   5   1 114.140 33.8025   1
   0  -5  -2-4.11916 20.8007  23
   0   5  -2-12.4463 16.5629  21
   0  -5   2 0.64206 16.5967  20
   0   5  -2-5.95240 35.3462  19
   0   5   2 10.3222 16.8719  16
   0   5  -2-28.9377 34.6496   6
   0   5   2-8.17208 35.6904   6
   0   5   3 2119.50 76.6685   9
   0   5  -3 2201.55 75.1074  13
   0   5  -3 2257.82 82.2509  19
   0  -5   3 2005.14 75.4571  20
   0   5   3 1817.85 74.9386  16
   0   5   3 2144.13 80.2453  17
   0   5  -3 1791.76 83.6148   6
   0   5   3 1866.88 84.4349   6
   0   5   4 5371.65 185.207   2
   0   5   4 4952.19 185.506  16
   0   5   4 5109.12 185.920  17
   0   5   4 4882.57 190.639   6
   0   5  -4 4780.23 190.084   6
   0  -5  -5 11.7049 24.9764  23
   0   5   5 2.18515 18.6058   2
   0  -5   5-0.65580 19.9913  20
   0   5  -5 15.6921 19.2722  13
   0   5   5-0.31778 32.7137   6
   0   5  -5-0.29641 30.5221   6
   0   5   5-15.5041 35.9460   7
   0   5   6 824.709 43.9593  24
   0  -5  -6 975.918 46.8196  23
   0   5   6 886.390 38.6255   2
   0  -5  -6 875.394 42.2626   3
   0  -5   6 919.572 41.0073  20
   0   5  -6 816.591 43.4209  15
   0   5  -6 690.552 47.2998   6
   0   5   6 969.042 47.8342   7
   0   5   6 788.282 49.9574   6
   0   5   6 792.860 60.2771   4
   0   5  -7 3651.85 163.982   6
   0   5   7 4122.07 166.072   6
   0  -5  -7 4762.78 167.371  23
   0  -5   7 4232.68 162.732  26
   0   5   7 4288.97 164.995  24
   0  -5  -7 4991.40 165.987   3
   0   5   7 5336.21 162.574   2
   0   5  -7 3846.95 162.187  15
   0   5   7 4654.95 163.282  16
   0   5  -7 5363.91 163.539  13
   0  -5  -8 572.280 35.3316   3
   0   5   8 645.993 34.0747   2
   0  -5   8 584.299 34.5185  26
   0   5   8 640.284 41.1386  24
   0   5   8 644.692 37.2178  16
   0  -5  -8 683.530 43.2954  23
   0  -5  -9 22.6766 35.0390  23
   0  -5   9 9.41909 21.5850  26
   0   5   9-7.74675 32.7517  24
   0   5   9 8.32616 24.1236   2
   0  -5  -9 5.22967 22.6947   3
   0   5  -9-26.3446 23.2218   8
   0   5  -9 13.6944 20.4183  12
   0  -5 -10 2417.58 102.509  23
   0  -5  10 2225.20 95.2215  26
   0   5  10 2195.67 99.4256  24
   0  -5 -10 2652.90 96.1865   3
   0   5  10 2883.34 95.1558   2
   0   5 -10 2394.81 95.0445   8
   0   5 -10 2246.77 93.4906  12
   0  -5 -11 7353.87 268.822  23
   0  -5  11 6407.55 262.855  26
   0   5  11 6704.93 265.740  24
   0   5  11 8525.22 262.908   2
   0  -5 -11 8188.57 264.206   3
   0   5 -11 6819.55 261.169  12
   0   5 -11 7249.53 263.050   8
   0   5  12 168.328 38.2749  16
   0  -5  12 96.3959 31.2143  26
   0   5  12 150.529 41.9538  24
   0  -5 -12 158.388 44.8921  23
   0  -5 -13 357.374 48.1203  23
   0   5  13 288.804 47.0045  24
   0  -5  13 354.690 39.2007  26
   0  -5 -13 366.909 33.7308   3
   0  -5 -14 18.5025 25.8604   3
   0  -5 -15 142.625 40.4038  23
   0  -5 -15 178.001 27.0894   3
   0   5  15 91.5809 40.8689  24
   0  -5  15 101.806 36.3484  26
   0  -5 -16 341.502 30.5916   3
   0  -5 -16 361.489 30.0979   8
   0  -5 -16 257.330 41.1920  23
   0  -5 -17 1732.39 66.6643   8
   0  -5 -17 1439.45 72.9166  23
   0  -5  18 549.529 35.0337  24
   0  -5 -18 735.560 38.2954  23
   0  -6   0 1700.09 62.6828  23
   0   6   0 1566.34 59.9262  21
   0   6   0 1668.23 68.7970   1
   0   6   0 1548.46 72.6510   6
   0   6  -1 11.0309 14.4230  21
   0   6   1-4.84418 35.8505   1
   0   6   1-4.88050 36.6191   6
   0   6  -1 10.4258 35.1585   6
   0   6   2 13.7436 22.9291   9
   0   6  -2 7.22783 35.8628   6
   0   6   2 36.3542 37.2300   6
   0   6   2 12.8344 35.3784   1
   0  -6   3 1209.50 47.1571  20
   0   6   3 1052.56 59.2973   6
   0   6   3 1122.56 47.2231  16
   0  -6  -3 1200.74 50.5979  23
   0  -6   4 440.365 25.3568  20
   0   6  -4 343.097 38.6359   6
   0   6   4 361.396 39.9218   6
   0   6   4 277.585 23.3865   2
   0  -6  -4 391.618 30.1367  23
   0  -6  -5 601.264 37.8144  23
   0   6  -5 440.471 40.1367   6
   0   6   5 476.511 42.7654   6
   0  -6   5 543.831 30.8123  20
   0   6   5 522.664 38.2488  15
   0   6  -5 474.559 35.8103  15
   0   6   5 509.746 28.1822   2
   0  -6  -6 5192.61 178.229  23
   0   6  -6 4285.62 178.165   6
   0   6   6 5390.77 178.177   7
   0   6   6 4535.59 179.763   6
   0  -6   6 5253.48 175.370  20
   0   6   6 4847.52 177.188  15
   0   6  -6 4449.37 175.841  15
   0   6   6 4694.21 173.952  16
   0  -6  -6 5036.12 177.348   3
   0  -6  -7 2163.81 85.4434   3
   0  -6   7 2289.72 82.7095  26
   0   6  -7 2018.08 84.1070  15
   0   6   7 2201.76 85.7078  15
   0  -6  -7 2372.47 87.2819  23
   0   6  -7 1770.41 87.1599   6
   0   6   7 1931.40 89.7604   6
   0  -6  -8 594.646 38.1801   3
   0  -6  -8 720.209 45.3606  23
   0  -6   8 675.705 36.2208  26
   0  -6  -9 852.863 44.7626   3
   0  -6  -9 931.555 53.0728  23
   0  -6   9 798.828 43.7764  26
   0  -6 -10 5594.93 192.516   3
   0  -6 -10 5308.60 196.450  23
   0  -6 -11 589.406 49.8488  23
   0  -6  11 604.939 40.8304  26
   0  -6 -12 52.2843 29.2132   3
   0  -6 -12-15.7585 40.5186  23
   0  -6  12 2.02028 30.2643  26
   0  -6 -13 144.633 28.5273   3
   0  -6 -14 420.934 33.0984   3
   0  -6 -14 424.852 48.2875  23
   0  -6  14 446.786 41.2128  26
   0  -6 -15 1707.62 82.7187  23
   0  -6  15 1468.71 78.3152  26
   0  -6 -16 0.75537 20.4960   8
   0  -6 -16 7.56940 33.4711  23
   0  -6 -16 25.7140 22.9846   3
   0  -6 -17 7.19477 28.0803  23
   0  -6 -18 17.1307 21.6680  23
   0   7   0-20.3310 35.9861   6
   0  -7   0 7.39740 22.7080  20
   0   7  -1 155.260 44.8918  19
   0  -7   1 149.793 22.3459  20
   0  -7  -1 130.771 27.3728  20
   0   7  -1 153.094 38.0221   6
   0   7   1 157.518 38.1301   6
   0   7   1 145.716 38.2061   1
   0  -7  -1 127.069 22.5253  23
   0   7   2 1399.77 68.8882   1
   0  -7   2 1537.86 58.9383  20
   0   7  -2 1562.37 70.2735  19
   0  -7  -2 1487.10 60.9181  23
   0   7   2 1662.26 70.7211  17
   0   7  -2 1270.30 68.9237   6
   0   7   2 1240.32 68.6905   6
   0   7   3 4553.03 179.290   1
   0  -7  -3 5502.30 177.299  23
   0  -7   3 5469.97 174.207  20
   0   7  -3 4498.85 176.978  15
   0   7   3 4668.07 177.576  15
   0   7   3 4320.54 180.127   6
   0   7  -3 4219.96 179.453   6
   0  -7   4 577.061 31.5626  20
   0   7   4 479.968 46.8458   6
   0   7  -4 450.140 44.0135   6
   0   7  -4 453.621 38.1191  15
   0   7   4 539.517 41.2987  15
   0  -7  -4 497.298 35.3184  23
   0  -7   5 6316.85 217.370  20
   0   7   5 5545.00 223.204   6
   0   7   5 6735.45 222.626   7
   0   7  -5 5482.79 221.999   6
   0   7  -5 5693.16 219.593  15
   0   7   5 6102.03 220.425  15
   0  -7  -5 6365.23 219.705  23
   0  -7  -6 3090.04 112.336  23
   0   7   6 2797.63 117.208   6
   0   7  -6 2534.54 114.851   6
   0  -7   6 3081.77 109.105  20
   0   7  -6 2694.54 110.987  15
   0   7   6 2937.48 112.751  15
   0  -7  -6 2856.23 110.933   3
   0  -7  -7 9548.90 298.827   3
   0  -7   7 7624.69 294.644  26
   0   7  -7 7934.97 295.984  15
   0   7   7 8764.75 297.664  15
   0   7  -7 7664.13 299.023   6
   0   7   7 8293.39 300.839   6
   0  -7  -7 8691.98 298.731  23
   0  -7  -8 551.095 46.9224  23
   0  -7  -8 566.409 38.5265   3
   0  -7   8 520.098 33.7260  26
   0  -7  -9 551.309 49.4328  23
   0  -7  -9 509.743 38.6376   3
   0  -7   9 484.436 35.1684  26
   0  -7 -10 1099.47 63.0037  23
   0  -7  10 922.252 50.6185  26
   0  -7 -11 3610.57 135.397  23
   0  -7 -11 3445.71 126.696   3
   0  -7 -12 814.673 45.8659   3
   0  -7 -13 231.680 45.2109  23
   0  -7 -13 334.493 32.3052   3
   0  -7  13 199.279 35.5000  26
   0  -7 -14 382.495 43.6242  23
   0   7 -14 433.696 57.7112  17
   0  -7  14 377.812 39.5171  26
   0  -7  15 64.4305 30.2879  26
   0  -7 -15 129.454 24.8160   3
   0  -7 -15 75.6852 34.2294  23
   0  -7 -16 49.3227 30.6225  23
   0  -7  17 27.0827 18.7418  24
   0  -7 -17 195.882 26.2643  23
   0   8   0 1578.75 76.9097  15
   0   8   0 1506.63 81.3453   6
   0   8  -1 427.831 39.1953  15
   0   8   1 521.088 52.7476  17
   0   8   1 407.672 39.3197  15
   0  -8  -1 487.368 35.1410  20
   0  -8   1 504.218 30.1388  20
   0   8  -1 446.346 51.4065  19
   0   8  -1 391.431 45.4361   6
   0   8   1 377.798 45.9305   6
   0  -8  -2 139.230 31.0077  20
   0  -8   2 122.837 22.2479  20
   0   8  -2 108.426 50.4807  19
   0   8  -2 128.480 42.0557   6
   0   8   2 77.4926 41.9833   6
   0   8   2 153.869 49.3990  17
   0   8  -2 108.367 35.0703  15
   0   8   2 85.0100 35.9034  15
   0   8   2 150.631 41.9193   1
   0   8   3 3056.81 127.729   1
   0  -8  -3 3356.24 121.824  23
   0  -8  -3 3626.39 125.901  20
   0  -8   3 3280.27 119.503  20
   0   8   3 3222.32 126.617  15
   0   8  -3 3030.65 125.213  15
   0   8  -3 2942.22 129.536   6
   0   8   3 3117.06 131.380   6
   0  -8  -4 208.154 32.0473  23
   0   8  -4 163.205 43.9300   6
   0   8   4 208.271 51.3050   7
   0   8   4 163.453 47.5928   6
   0  -8   4 206.907 25.5317  20
   0   8  -4 212.426 38.9056  15
   0   8   4 233.508 41.0738  15
   0   8   4 235.905 49.1477   1
   0  -8  -5 900.911 50.2741  23
   0   8   5 1010.05 62.9152   7
   0   8  -5 836.296 58.4690   6
   0   8   5 882.118 61.2806   6
   0  -8   5 755.933 42.1590  20
   0   8   5 883.114 54.7635  15
   0   8  -5 811.806 52.2648  15
   0   8   5 838.284 62.5246   1
   0  -8  -5 978.253 48.9610   3
   0  -8  -6 1033.84 51.9997   3
   0  -8   6 790.176 44.0667  26
   0   8  -6 947.983 54.4328  15
   0   8   6 1066.56 57.9224  15
   0   8   6 1086.85 66.6080   6
   0   8  -6 913.939 61.9046   6
   0  -8  -6 910.845 53.2125  23
   0  -8  -7 125.825 33.3149   3
   0  -8   7 137.006 25.3179  26
   0   8   7 111.449 42.7637  15
   0   8  -7 154.106 41.3830  15
   0   8  -7 157.429 47.2446   6
   0  -8  -7 194.590 38.9042  23
   0  -8  -8 145.162 40.8179  23
   0  -8   8 186.856 27.8705  26
   0  -8  -9 3128.05 121.188  23
   0  -8  -9 3152.01 115.929   3
   0  -8 -10 50.1320 41.0852  23
   0  -8 -10 97.0423 29.0095   3
   0  -8  10 70.4752 27.9924  26
   0  -8 -11 3288.23 125.691   3
   0  -8 -12 234.967 43.8284  23
   0  -8  12 260.376 34.2192  26
   0  -8 -13-0.49752 37.7960  23
   0   8 -13-17.0292 54.6626  17
   0  -8 -13 21.7946 24.3136   3
   0  -8  13-3.11388 29.6629  26
   0  -8 -14 12.0016 33.3200  23
   0   8 -14 110.276 49.5669  17
   0  -8 -14 77.6347 24.1162   3
   0  -8  14 77.3100 29.4233  26
   0   8  15 93.8452 47.4696   1
   0  -8 -15 123.569 31.0925  23
   0  -8 -16 20.3412 23.8450  23
   0   9   0 59.0165 38.8257  15
   0   9   0 47.3161 56.6538  17
   0   9   0-4.71946 54.4882  19
   0   9   0-39.0978 47.7209   6
   0   9  -1 500.418 47.3212  15
   0   9   1 524.578 60.8185  17
   0   9   1 570.685 47.4883  15
   0  -9  -1 524.269 37.0763  20
   0   9  -1 561.943 57.9678  19
   0   9  -1 484.435 53.3794   6
   0   9   1 478.026 55.1713   6
   0   9  -2 663.916 51.1461  15
   0   9   2 730.867 53.2876  15
   0  -9  -2 734.284 42.1914  20
   0   9  -2 620.798 57.6346   6
   0   9   2 637.970 59.6092   6
   0   9   3 1503.31 72.2709  15
   0   9  -3 1359.26 70.4393  15
   0  -9  -3 1540.83 66.6538  20
   0   9   3 1344.88 81.3270   7
   0   9   3 1424.97 80.0111   6
   0   9  -3 1238.34 77.3114   6
   0   9  -4 659.971 51.6314  15
   0   9   4 595.031 53.3875  15
   0  -9  -4 675.387 47.9419  20
   0   9   4 541.028 64.7486   7
   0   9  -4 601.851 58.7721   6
   0   9   4 616.078 62.4123   6
   0   9   5 5049.08 183.925  15
   0   9  -5 4569.46 181.543  15
   0  -9  -5 4465.88 178.866   3
   0   9   6 713.089 54.5659  15
   0   9  -6 696.396 52.7078  15
   0  -9   6 555.719 36.1270  26
   0   9   7 6099.26 222.100   1
   0  -9  -7 6258.05 213.899   3
   0   9   7 6570.25 217.922  15
   0   9  -7 5993.31 215.668  15
   0   9  -7 5701.24 218.186   6
   0  -9  -8 31.5874 38.1883  23
   0  -9  -8 62.2098 28.8071   3
   0   9   8 147.581 60.7296   1
   0  -9   8 47.9053 24.9838  26
   0   9   9-56.2382 63.0944   1
   0  -9  -9 1.19378 27.9831   3
   0  -9 -10 22.4963 40.0854  23
   0   9  10 53.1052 61.9391   1
   0  -9 -10 1.92841 26.9768   3
   0  -9  10 27.0124 26.1141  26
   0  -9 -11 169.877 40.5805  23
   0   9  11 203.043 61.4025   1
   0  -9 -11 173.311 29.0240   3
   0  -9  11 138.118 27.6947  26
   0  -9 -12 76.4643 36.5607  23
   0   9 -12 11.9471 54.2504  17
   0   9  12 39.3952 57.2911   1
   0  -9 -12 50.2573 25.4697   3
   0  -9  12 20.1934 27.1143  26
   0  -9 -13 52.4497 32.3645  23
   0  -9  13 30.7046 26.4256  26
   0  -9 -13 53.9646 22.4324   3
   0   9  13 46.4759 52.4437   1
   0   9 -13 33.4723 50.1336  17
   0   9 -14 863.525 55.3593  17
   0  -9 -14 751.332 42.6977  23
   0  10   0 3713.47 151.479  19
   0  10   0 3594.77 148.737  15
   0  10   1 9193.87 353.412  19
   0  10  -1 10377.7 354.864  17
   0  10   1 10005.1 354.555  15
   0  10  -1 9824.88 354.110  15
   0  10   2 711.323 71.8649  19
   0  10  -2 747.107 62.8794   6
   0  10   2 771.170 64.9585   6
   0  10   2 755.775 57.3433  15
   0  10  -2 860.616 74.0732  17
   0  10  -2 767.867 57.3001  15
   0  10   3 7926.61 286.671   6
   0  10   3 7234.74 283.137   7
   0  10  -3 7279.18 284.426   6
   0  10  -3 8026.30 282.756  17
   0  10   3 7940.44 281.579  15
   0  10  -3 7650.87 280.356  15
   0  10   4 143.476 54.3517   6
   0  10   4 151.589 57.2279   7
   0  10  -4 133.494 50.3462   6
   0  10   4 220.571 49.4478  15
   0  10  -4 161.717 46.5316  15
   0  10  -5 81.5989 48.8244   6
   0  10   5 76.2418 50.8129   6
   0  10   5 105.277 46.6319  15
   0  10  -5 90.2905 43.8891  15
   0  10  -6 517.778 52.6125   6
   0  10   6 545.838 55.5874   6
   0  10  -7 543.668 50.6786   6
   0  10  -8 684.632 63.1759   7
   0  10  -9 493.055 57.6068   7
   0  10  -9 591.361 63.3653  17
   0 -10 -10-22.2601 21.8277  20
   0  10 -10 223.698 56.4497  17
   0 -10 -11 0.37400 20.6591  20
   0  10 -11 200.955 53.1596  17
   0  10 -12 121.192 49.6357  17
   0  10 -13 13.8909 42.8862  17
   0  11   0 15.1305 60.0075   7
   0  11   0-29.5598 48.9902   6
   0  11  -1 471.490 56.1100   6
   0  11   1 458.944 57.2065   6
   0  11   1 435.741 63.9779   7
   0  11  -1 426.842 62.7810   7
   0  11  -2 1806.72 97.9961   7
   0  11   2 2152.38 96.5489   6
   0  11   2 1889.51 97.6884   7
   0  11  -2 1919.35 93.8769   6
   0  11   3 339.704 59.5672   7
   0  11  -3 280.218 61.6688   7
   0  11  -3 295.745 50.9699   6
   0  11   3 346.533 53.2875   6
   0  11   4-10.8092 65.1000  19
   0  11  -4 22.1721 56.5602   7
   0  11   4-29.1199 57.7564   7
   0  11  -4-14.1034 44.6669   6
   0  11   4-2.63554 47.5501   6
   0  11  -4 3.48415 42.6799  15
   0  11  -4-28.8385 63.6466  17
   0  11   4-3.09060 44.5466  15
   0  11   5 43.3663 66.0564  19
   0  11  -5 13.8437 54.9042   7
   0  11  -5 30.4185 44.9094   6
   0  11   5 48.7216 48.6192   6
   0  11  -5 71.2184 62.5890  17
   0  11   5 44.6343 45.1075  15
   0  11  -5 70.1479 43.5269  15
   0  11  -6-38.7922 53.9763   7
   0  11  -6 13.5486 40.4613  15
   0  11   6-24.7490 41.9095  15
   0  11  -6-10.6713 61.0462  17
   0  11  -7 35.4026 53.1225   7
   0  11  -7 22.2452 35.2333  15
   0  11  -7 15.8936 58.9258  17
   0  11  -8-36.8973 49.8503   7
   0  11  -8-22.3662 55.9024  17
   0  11  -9 164.886 46.3029   7
   0  11  -9 311.962 55.6793  17
   0  11 -10 151.042 51.6376  17
   0  11 -11-40.0946 46.4994  17
   0  11  12-55.1292 42.5289  19
   0  11 -12-32.5931 41.0819  17
   0  12   0 1216.17 78.1686   7
   0  12   0 1333.55 72.7623   6
   0  12   0 1458.82 69.7487  15
   0  12  -1 170.889 55.8253   7
   0  12   1 295.819 47.5042   6
   0  12  -1 328.656 46.5274   6
   0  12   1 194.015 56.3394   7
   0  12  -1 276.055 43.7914  15
   0  12   1 226.519 43.9511  15
   0  12  -2 125.049 56.2066   7
   0  12  -2 127.545 44.5454   6
   0  12   2 72.3102 54.5089   7
   0  12   2 138.813 46.7306   6
   0  12   2 208.746 44.1772  15
   0  12  -2 66.4856 41.8451  15
   0  12  -2 130.132 61.0766  17
   0  12   3 538.860 65.3189  19
   0  12   3 527.797 59.3134   7
   0  12  -3 533.182 50.6934   6
   0  12  -3 464.933 59.3702   7
   0  12   3 506.512 51.8241   6
   0  12  -3 510.388 66.1636  17
   0  12  -3 550.117 48.1472  15
   0  12   3 577.555 49.3862  15
   0  12   4 14.5670 56.8556  19
   0  12  -4 14.6826 52.6700   7
   0  12  -4 87.4969 60.2790  17
   0  12  -4-2.13978 39.0671  15
   0  12   4 62.0456 40.2006  15
   0  12   5 219.285 55.6329  19
   0  12  -5 205.524 52.2323   7
   0  12  -5 171.513 37.1623  15
   0  12  -5 253.693 59.8318  17
   0  12   5 214.813 37.9604  15
   0  12   6 486.871 57.8016  19
   0  12  -6 411.336 52.7603   7
   0  12  -6 386.885 39.1577  15
   0  12   6 549.971 41.1451  15
   0  12  -6 487.726 59.0977  17
   0  12   7 95.3249 52.1372  19
   0  12  -7 97.9340 45.0043   7
   0  12  -7 131.364 54.0055  17
   0  12   8 100.022 49.4506  19
   0  12  -8 132.546 49.9993  17
   0  12   9 561.425 50.8827  19
   0  12  -9 489.249 51.9655  17
   0  12  10 28.8299 39.3786  19
   0  12 -10 21.6805 41.5017  17
   0  13   0-23.6942 47.7489   7
   0  13   0 23.9635 33.4491  15
   0  13  -1 483.153 54.4500   7
   0  13   1 555.149 55.3150   7
   0  13  -1 546.062 42.6435  15
   0  13   1 606.872 41.8796  15
   0  13  -2 191.035 47.8029   7
   0  13  -2 222.478 34.0764  15
   0  13   2 189.022 33.9021  15
   0  13  -3 1373.64 74.5902   7
   0  13  -3 1417.97 65.0749  15
   0  13   3 1604.13 66.4594  15
   0  13  -4-19.4166 43.6083   7
   0  13  -4 7.91188 30.6807  15
   0  13   4 30.4362 30.8378  15
   0  13  -4 72.5666 46.6743  17
   0  13  -5 63.2444 46.9328  17
   0  13  -6 24.0093 44.2261  17
   0  13   6 19.9912 37.6566  19
   0  13  -7 305.524 42.9887  17
   1   0 -19-9.73220 26.6194  23
  -1   0  19-6.23738 26.8824  24
  -1   0  18 607.053 43.2544  24
   1   0 -18 654.031 44.8759  23
  -1   0  17-1.02053 33.6082  24
   1   0 -17 14.1228 24.3120   8
   1   0 -17 22.0107 30.9148  12
   1   0 -16 1042.79 54.2495  12
   1   0 -16 1123.04 51.0522   8
   1   0 -15-14.8741 33.6958  12
   1   0 -15-8.98740 26.9142   8
   1   0 -14 104.674 31.4136  12
   1   0 -13 7.70370 27.2565  12
   1   0 -13 1.83681 24.8017   8
   1   0 -13-3.77531 27.4547   3
   1   0 -12 11393.5 357.099   8
   1   0 -12 10532.9 355.236   3
  -1   0  12 8487.86 357.400  26
   1   0 -12 9478.04 356.436  12
   1   0 -11-8.99331 20.0476   3
  -1   0  11 14.6853 29.6727  26
   1   0 -11 3.69562 23.0593  12
   1   0 -10 13528.3 447.965   3
  -1   0  10 12078.0 450.037  26
   1   0 -10 12424.9 449.097  12
   1   0  -9-9.35571 16.2480   3
  -1   0   9-12.2271 24.1515  26
   1   0  -9 9.56472 20.9393  12
   1   0  -8 1509.46 57.2016   3
  -1   0   8 1374.11 59.3729  26
   1   0  -8 1498.18 59.3038  12
   1   0  -7-0.17778 15.4745   3
   1   0  -6 118.001 16.5011   3
  -1   0   6 101.692 18.4647   2
   1   0  -6 138.043 19.5881  13
   1   0  -5-1.50058 14.5011   3
  -1   0   5-10.0248 17.4866   2
  -1   0   5-10.3833 15.0372  26
   1   0  -5-3.71159 16.0060  13
   1   0  -4 31062.2 1007.40   6
  -1   0   4 26105.8 1008.47   2
   1   0  -4 29382.0 1007.18  15
   1   0  -4 27340.2 1007.51  14
  -1   0   4 29951.0 1008.94  26
   1   0  -3 4.03765 12.5077   2
  -1   0   3 4.74766 10.8289   2
   1   0  -3 6.39920 9.22585   3
   1   0  -3 9.39381 12.5604  14
  -1   0   3 3.93304 10.7499  26
   1   0  -2 26643.9 930.810   2
   1   0  -2 26295.6 930.767   3
  -1   0   2 27348.3 930.834  26
  -1   0   2 26513.4 930.366  14
   1   0  -2 27275.0 930.304  14
   1   0  -1 0.11894 5.18690  20
   1   0  -1 6.52123 7.83202  18
   1   0  -1 4.88615 3.75584   3
  -1   0   1-7.65347 5.89981  21
  -1   0   0 36.7540 3.70139  24
  -1   0   0 46.4203 3.81706  23
   1   0   0 42.7865 4.03370  23
  -1   0   0 60.8899 8.80193   1
   1   0   0 21.5669 6.26723  19
  -1   0   0 37.5029 3.63367  16
   1   0   0 40.8999 3.82381  16
   1   0   0 52.7449 7.34495  17
  -1   0   0 68.4270 7.53695   4
   1   0   1 4.40876 6.22563  26
  -1   0  -1-1.43778 5.81070  26
   1   0   1 2.37808 7.67935   9
   1   0   1 3.92107 10.8968  10
  -1   0  -1 2.63353 8.06785  17
   1   0   1 2.87017 5.48994  12
  -1   0  -1 2.63749 5.25486  12
   1   0   2 17800.2 642.599  22
   1   0   2 18176.9 643.213   9
  -1   0  -2 17714.2 643.133   9
   1   0   2 19807.5 643.646  26
  -1   0  -2 19932.4 643.334  12
   1   0   2 18353.8 643.149   2
  -1   0  -2 19223.3 643.166   3
  -1   0  -3 14.7057 16.7123   9
   1   0   3-2.53384 8.59130  15
  -1   0  -3-5.09830 11.1585  12
   1   0   3 3.83525 12.3395   2
  -1   0  -3-0.07838 10.3375   3
  -1   0  -4 56830.3 1821.78  12
  -1   0  -4 56931.9 1821.47   3
   1   0   5-4.35317 14.9041  26
  -1   0  -5 10.5643 13.9584  12
   1   0   5 6.96423 17.7566   2
  -1   0  -5-23.9649 15.9372   3
  -1   0  -6 27125.6 936.900  12
   1   0   6 27578.3 936.670   2
  -1   0  -6 28398.4 936.559   3
   1   0   7-2.59698 19.8413   2
  -1   0  -7 11.2736 16.3691   3
   1   0   8 3374.67 130.676  26
  -1   0  -8 3528.53 129.596  12
   1   0   8 3342.64 128.747   2
   1   0   9-13.5901 24.9390  26
  -1   0  -9 7.02293 21.9446  12
   1   0   9-4.96969 20.5424   2
  -1   0  -9 4.91125 17.6629   3
   1   0  10 11006.8 417.453  26
  -1   0 -10 11628.4 415.874  12
   1   0  10 12142.1 415.527   2
  -1   0 -10 12155.4 414.552   3
  -1   0 -11-14.7216 23.0830  12
  -1   0 -11 4.50897 19.7376   3
  -1   0 -12 3080.67 127.535  12
  -1   0 -12 3610.80 126.326   3
  -1   0 -13 2.45129 30.1087  12
  -1   0 -13 0.42333 27.3920   3
  -1   0 -14 67.9707 26.1846   8
  -1   0 -14 88.5452 33.9143  12
  -1   0 -14 88.3663 26.5532   3
   1   0  15-2.26641 34.9236  24
  -1   0 -15 22.6809 25.1932   8
  -1   0 -15 7.38921 34.3077  12
   1   0  16 369.594 43.0132  24
  -1   0 -16 319.094 42.5589  23
  -1   0 -17-7.10971 36.2897  23
  -1   0 -17 10.2817 22.7800   8
   1   0  17 27.5847 34.2950  24
  -1   0 -18 596.838 42.9157  23
   1   0  18 596.448 44.5867  24
  -1   0 -19-1.37684 23.8798  23
   1   0  19 22.7661 28.0770  24
   1  -1 -19 16.9818 26.3974  23
   1   1 -19 11.3570 25.4466  23
  -1  -1  19 30.5533 25.6413  24
  -1   1  19 24.1300 27.6824  24
   1   1 -18 1017.76 47.9043   8
   1  -1 -18 996.026 44.8575   8
  -1  -1  18 776.916 49.7548  24
  -1   1  18 843.355 49.6865  24
   1  -1 -18 1034.50 53.1535  23
   1   1 -18 872.141 50.0210  23
  -1  -1  17-37.8139 32.5323  24
  -1   1  17 9.35525 34.1785  24
   1  -1 -17-1.64463 35.0085  23
   1  -1 -17 27.6096 23.8935   8
   1   1 -17 11.2590 25.0749   8
   1   1 -17-23.1037 29.9899  12
   1  -1 -16 1385.24 59.3407   8
   1   1 -16 1323.67 58.2371   8
   1   1 -16 1196.27 61.6406  12
   1  -1 -16 1253.16 62.7049  12
  -1   1  15 0.55629 35.5363  24
   1  -1 -15 16.0067 25.7816   8
   1   1 -15 4.29623 25.8242   8
   1  -1 -15-8.91769 33.9850  12
   1   1 -15 1.06867 33.5673  12
   1  -1 -14 14000.5 484.893   3
   1  -1 -14 12863.2 486.300  12
   1   1 -14 12668.9 485.461  12
   1  -1 -14 15063.1 486.752   8
   1   1 -14 14064.2 485.418   8
  -1  -1  13 137.045 37.1913  26
   1  -1 -13 154.654 29.1228   3
   1   1 -13 150.318 26.6238   8
   1   1 -13 144.119 30.3553  12
   1  -1 -13 101.453 30.1778  12
   1  -1 -12 1196.09 52.5103   3
  -1  -1  12 1258.34 59.0241  26
   1   1 -12 1244.36 52.7277   8
   1   1 -12 1099.31 53.8636  12
   1   1 -11 2518.53 96.0915   3
   1  -1 -11 2658.08 96.1436   3
  -1  -1  11 2464.29 100.159  26
   1   1 -11 2777.42 97.1151   8
   1   1 -11 2310.92 97.1469  12
   1  -1 -11 2355.32 97.7356  12
   1   1 -10 9747.63 341.766   3
   1  -1 -10 9864.75 341.679   3
  -1   1  10 9252.88 344.667  26
  -1  -1  10 9619.74 344.038  26
   1   1 -10 9167.76 342.911  12
   1  -1 -10 9183.33 343.105  12
   1   1  -9 328.280 23.5474   3
   1  -1  -9 350.715 23.2657   3
  -1   1   9 303.975 31.0864  26
  -1  -1   9 300.005 26.3257  26
   1   1  -9 392.942 24.6496   8
   1  -1  -9 288.948 25.4281  12
  -1  -1   8 5554.57 209.413  26
  -1   1   8 5484.58 210.834  26
   1  -1  -8 5556.20 209.585  12
   1   1  -8 6117.34 210.200  13
   1  -1  -8 6477.53 209.429   3
   1   1  -8 5863.16 208.552   3
  -1   1   8 6027.03 208.961   2
  -1   1   7 16205.7 608.583   2
   1   1  -7 17492.8 608.810   3
  -1   1   6 193.225 21.9811  26
  -1  -1   6 161.014 18.4779  26
   1   1  -6 232.124 21.0948  13
   1  -1  -6 248.288 20.4759  12
   1   1  -6 273.165 18.0424   3
   1  -1  -6 304.633 18.5734   3
  -1   1   6 293.236 20.8017   2
  -1  -1   5 82827.0 2905.13  26
  -1   1   5 84624.8 2905.48  26
   1   1  -5 83138.8 2904.67  13
   1   1  -5 84236.5 2904.61   3
   1  -1  -5 84155.1 2904.72   3
  -1   1   4 20.2233 16.6477  26
  -1   1   4 45.8093 14.8716   2
   1  -1  -4 48.2633 18.3641   2
   1  -1  -4 46.8178 19.6657  13
   1  -1  -4 43.9947 14.7081   5
   1  -1  -3 1565.70 52.2832   5
  -1   1   3 1360.82 52.9078  26
  -1   1   3 1418.88 52.2863  25
   1   1  -3 1486.11 52.0094   8
  -1   1   3 1191.44 51.7095   2
   1  -1  -3 1514.85 52.6886   2
   1  -1  -3 1516.52 52.3185   3
   1   1  -3 1352.17 51.6607   3
  -1   1   3 1547.44 52.0844  15
   1  -1  -3 1337.71 53.0203  13
   1  -1  -2 189702. 5104.96   6
  -1   1   2 181547. 5104.74   6
  -1   1   2 162759. 5104.33   7
   1  -1  -2 154393. 5103.98   5
  -1   1   2 162141. 5104.38  26
  -1   1   2 154907. 5104.28  25
   1   1  -2 146348. 5104.21   8
  -1  -1   2 133785. 5103.40  19
  -1   1   2 169517. 5104.24  15
   1  -1  -2 150545. 5104.18  13
  -1   1   2 115289. 5103.67   2
   1  -1  -2 151060. 5104.26   3
   1  -1  -2 134466. 5103.86   2
   1  -1  -1 330.137 15.5795   5
  -1   1   1 413.379 18.6273   6
   1   1  -1 329.314 13.3305   8
   1  -1  -1 414.846 19.0211   6
  -1   1   1 340.799 19.7746   7
  -1   1   1 315.965 15.3986   5
  -1   1   1 254.198 11.7773   2
   1  -1  -1 295.563 12.1488   2
   1  -1  -1 280.145 12.6495   3
   1  -1  -1 328.722 12.5080  26
  -1   1   1 364.269 16.0005  25
  -1   1   1 345.028 20.4779  14
  -1   1   1 346.708 17.1941  17
  -1   1   1 402.876 16.0175  15
  -1   1   1 271.522 12.9978  13
   1  -1  -1 281.835 12.9999  13
  -1   1   0 19353.1 710.407  11
  -1   1   0 20407.6 710.698  10
  -1   1   0 19748.8 710.723   4
  -1   1   0 19576.3 710.364   5
  -1   1   0 21560.2 710.711   1
  -1   1  -1 4980.17 175.861   5
   1  -1   1 5524.14 176.775   6
  -1   1  -1 5966.03 176.768   6
   1  -1   1 5319.88 175.096   3
   1  -1   1 4912.41 175.272   2
  -1   1  -1 5142.78 175.339   2
  -1   1  -1 5338.18 176.276  25
  -1   1  -1 5168.17 176.467  22
   1   1   1 4886.25 175.883   9
  -1   1  -1 5148.94 175.033   8
  -1   1  -1 5197.79 175.236   9
   1  -1   1 5175.33 175.247  20
  -1   1  -1 5624.13 176.043  15
  -1   1  -1 5567.02 175.201  12
  -1   1  -1 4932.53 176.147  14
   1  -1   1 4921.90 175.282  13
   1  -1   2 159298. 5152.32   6
  -1   1  -2 158707. 5152.02   6
  -1   1  -2 144075. 5151.59   5
  -1   1  -2 147362. 5151.35   3
  -1   1  -2 143552. 5151.60   2
   1  -1   2 136694. 5151.53   2
   1  -1   2 154753. 5151.47   3
   1  -1   2 160616. 5151.83  26
   1   1   2 136954. 5151.86   9
  -1   1  -2 162036. 5151.69  15
  -1   1  -2 141036. 5151.49  14
   1  -1   3 12288.7 391.247   3
   1  -1   3 10400.6 391.158   2
  -1   1  -3 11200.3 391.355   2
  -1   1  -3 11707.9 391.013   3
   1  -1   3 10862.3 391.384  26
   1   1   3 10985.6 391.944   9
  -1   1  -3 11533.6 390.765  15
  -1   1  -3 10882.6 390.892   5
  -1   1  -3 11180.7 391.055   6
  -1   1  -4 363.185 25.7207   9
  -1   1  -4 358.504 22.1794   5
  -1   1  -4 438.954 21.0783   3
   1  -1   4 479.637 25.7873   3
   1  -1   4 424.039 22.9653  26
  -1  -1  -5 6135.24 202.712   3
   1  -1   5 5877.63 202.148   2
   1   1   5 5656.78 202.061   2
  -1   1  -5 5655.46 200.555   5
  -1   1  -5 6201.06 202.319  12
  -1  -1  -5 5458.76 202.040  12
   1  -1   5 5815.39 202.159  26
   1   1   5 5145.02 202.761  26
   1   1   6 2823.27 116.127  26
   1  -1   6 3367.86 115.498  26
  -1  -1  -6 2976.19 114.694  12
  -1   1  -6 3329.65 114.946  12
  -1  -1  -6 3185.68 114.916   3
   1   1   6 3098.61 114.843   2
   1  -1   6 3251.06 115.130   2
  -1   1  -6 3351.40 114.153   3
  -1  -1  -7 17414.3 608.367   3
   1   1   7 17468.8 608.378   2
  -1   1  -7 17890.4 607.820   3
   1  -1   7 16927.7 608.379   2
   1  -1   8 14388.8 498.128  26
  -1   1  -8 14471.6 497.266  12
  -1  -1  -8 13440.5 497.046  12
   1  -1   8 13712.6 496.683   2
  -1  -1  -8 14272.7 496.702   3
   1   1   8 13931.4 496.741   2
  -1   1  -8 15102.8 496.335   3
   1  -1   9 73.8284 24.5661  26
  -1  -1  -9 65.9631 21.8324  12
  -1   1  -9 86.7116 21.1981  12
  -1  -1  -9 77.0582 18.9169   3
   1  -1   9 58.2444 20.8844   2
   1   1   9 56.0219 21.4981   2
  -1   1  -9 84.3918 17.7445   3
   1  -1  10 13269.3 476.122  26
  -1  -1 -10 12604.2 474.220  12
  -1   1 -10 13701.2 474.626  12
  -1  -1 -10 14689.1 474.388   3
  -1   1 -10 13787.3 473.251   3
   1   1  10 12854.6 473.660   2
   1  -1  11 398.699 38.4704  26
  -1   1 -11 613.538 33.2072   3
  -1  -1 -11 645.820 33.7108   3
   1   1  11 599.936 35.6947   2
  -1   1 -11 517.420 33.9272  12
  -1  -1 -11 485.441 34.8417  12
   1  -1  12 1675.99 85.0593  26
  -1   1 -12 2192.89 81.1633   3
  -1  -1 -12 2163.54 80.6016   3
  -1   1 -12 1845.76 81.9809  12
  -1  -1 -12 1804.02 82.4366  12
  -1   1 -12 2282.42 81.3384   8
  -1  -1 -13 366.113 32.1506   3
  -1   1 -13 386.178 35.4305  12
  -1  -1 -13 369.904 36.2041  12
  -1   1 -13 393.117 30.3403   8
   1   1  14 5196.87 197.134  24
  -1   1 -14 5218.56 192.361   8
  -1   1 -14 5381.35 195.719  12
  -1  -1 -14 5235.84 196.216  12
  -1  -1 -14 5286.03 192.697   3
  -1  -1 -15 86.4978 26.2213   3
  -1  -1 -15 135.463 39.0029  23
   1   1  15 94.1186 39.0848  24
  -1   1 -15 83.4396 25.4668   8
  -1  -1 -15 141.931 27.1486   8
  -1   1 -15 140.281 35.4576  12
  -1   1 -16 1298.50 55.1312   8
  -1  -1 -16 1309.58 56.1073   8
   1   1  16 1094.97 63.9887  24
   1  -1  16 1004.67 59.7163  24
  -1  -1 -16 1123.72 63.7913  23
  -1  -1 -17 1125.44 49.4313   8
  -1   1 -17 1154.08 48.8600   8
   1   1  17 886.412 55.7540  24
   1  -1  17 896.567 54.7716  24
  -1   1 -17 922.039 55.1849  23
  -1  -1 -17 999.793 57.7831  23
  -1  -1 -18 747.594 37.5762   8
  -1  -1 -18 669.990 44.1253  23
  -1   1 -18 677.477 42.6071  23
   1   1  18 649.540 45.2230  24
   1  -1  18 675.268 44.7906  24
  -1  -1 -19 28.9193 26.3508  23
   1  -1  19 63.4674 26.5955  24
   1   1  19 28.7593 29.5527  24
   1  -2 -19 135.502 26.5092  23
  -1  -2  19 95.4426 26.5989  24
   1   2 -18 239.579 26.6536   8
   1  -2 -18 211.937 24.1556   8
   1  -2 -18 136.592 34.6622  23
   1   2 -18 129.723 29.9268  23
  -1   2  18 149.325 34.0480  24
  -1  -2  18 155.113 31.3930  24
   1  -2 -17 31.7841 37.4986  23
  -1   2  17 54.9467 35.0842  24
   1  -2 -17 76.6421 24.4615   8
   1   2 -17 41.3489 27.9545   8
   1   2 -17 56.8614 30.0316  12
   1  -2 -16 179.997 41.3726  23
  -1   2  16 215.318 39.8748  24
   1  -2 -16 267.532 28.6515   8
   1   2 -16 217.682 31.1942   8
   1   2 -16 247.287 35.8073  12
   1  -2 -15 838.124 43.0389   3
   1   2 -15 738.110 43.1251   8
   1  -2 -15 778.113 44.0765   8
   1  -2 -14 583.640 34.8851   3
   1   2 -14 469.843 34.0727   8
  -1   2  14 324.814 42.6425  24
  -1  -2  14 276.740 42.1762  26
   1   2 -14 399.656 36.4593  12
   1  -2 -14 430.022 41.5580  12
  -1   2  13 16.2744 32.3605  24
  -1  -2  13-1.77394 36.0303  26
   1  -2 -13 14.5221 26.8652   3
   1   2 -13-1.76084 24.5268   8
   1   2 -13 21.7628 29.3704  12
   1  -2 -13 0.52910 31.4723  12
   1  -2 -12 1204.54 49.8058   3
   1   2 -12 1151.45 49.6547   8
  -1  -2  12 843.964 53.4921  26
   1   2 -12 979.290 50.5723  12
   1  -2 -12 946.325 52.2436  12
   1  -2 -11 531.307 30.2565   3
   1   2 -11 497.653 30.2449   8
  -1  -2  11 331.661 32.7671  26
   1  -2 -11 414.426 32.9640  12
   1   2 -11 393.826 31.9659  12
   1  -2 -10 554.291 30.4017   3
   1   2 -10 552.091 30.0237   8
  -1  -2  10 472.995 32.6945  26
   1   2 -10 495.903 33.1963  12
   1  -2 -10 467.048 32.4342  12
  -1  -2   9 43.6771 21.2252  26
  -1   2   9 12.6882 21.0944   2
   1  -2  -9 17.1679 18.3890   3
   1   2  -9 11.4685 17.1746   8
   1   2  -9 29.8629 26.2795  13
   1  -2  -9 45.5226 22.1689  12
  -1   2   8 9373.51 340.296   2
   1  -2  -8 10050.8 340.982   3
   1   2  -8 10102.4 340.792   8
  -1  -2   8 9012.26 341.151  26
   1   2  -8 10406.1 341.944  13
   1  -2  -8 9249.24 341.835  12
  -1  -2   7 1661.16 58.2026  26
   1   2  -7 1582.50 55.9946   8
  -1   2   7 1500.44 56.7941   2
   1  -2  -7 1593.44 56.9067   3
   1  -2  -7 1452.65 58.1674  12
   1   2  -6 15.9970 15.2433  11
   1  -2  -6 8.52006 16.5580  12
   1   2  -6 6.24913 18.9237  13
   1   2  -6 4.50865 14.0011   8
   1   2  -6 11.3396 20.3351   6
   1  -2  -6 4.98302 19.5297   5
  -1   2   6-1.95762 17.9345   2
   1  -2  -6 10.5164 15.7078   3
   1  -2  -5 6933.47 216.745   3
   1   2  -5 6802.88 215.962   8
  -1  -2   5 6182.94 216.355  20
   1   2  -5 6600.55 216.234  13
   1   2  -5 5923.80 213.540  11
   1  -2  -5 6073.45 216.257  12
  -1   2   5 5889.83 214.885  15
  -1   2   5 6237.42 215.649   6
   1  -2  -5 5570.86 215.297   5
  -1   2   4 3843.40 144.735   2
   1   2  -4 4662.25 146.050  13
   1  -2  -4 4098.59 145.668  12
  -1  -2   4 4872.64 146.205  20
  -1   2   4 4414.82 145.559  15
   1  -2  -4 4185.85 145.774   5
  -1   2   4 5084.86 147.144   6
   1  -2  -3 2746.85 97.2323   3
  -1   2   3 2289.30 95.5253   2
   1  -2  -3 2648.17 96.5123  12
   1   2  -3 2891.46 97.5043  21
   1  -2  -3 2832.71 97.5033   9
   1   2  -3 2617.56 96.2533   8
   1   2  -3 2615.10 95.0736  18
  -1  -2   3 2845.51 96.7944  20
  -1   2   3 3005.10 97.4848  15
  -1   2   3 2885.36 98.9295   7
  -1   2   3 3172.31 99.4803   6
   1  -2  -3 2765.76 98.0520   5
   1   2  -2 33256.4 1093.19   8
   1  -2  -2 32559.9 1093.41   5
  -1   2   2 36517.2 1094.20   6
  -1   2   2 27421.4 1092.23   2
  -1  -2   2 26238.4 1092.34   1
  -1   2   2 34400.8 1092.80  24
   1   2  -2 34052.1 1093.24  21
  -1  -2   2 31901.1 1093.01   8
   1  -2  -2 33049.0 1092.81   9
  -1  -2   2 33286.7 1093.21  20
   1   2  -2 33087.3 1092.42  19
  -1   2   2 35038.4 1093.46  15
  -1   2   2 33742.9 1092.95  17
   1  -2  -2 31990.2 1092.89  12
  -1  -2   2 28463.1 1092.23  11
   1  -2  -1 23399.1 803.350  12
  -1   2   1 24491.0 804.788  22
   1   2  -1 23211.4 803.911  21
  -1   2   1 22960.5 804.974  10
   1  -2  -1 22955.1 803.239   9
  -1  -2   1 23644.4 804.155   8
  -1  -2   1 23089.9 804.230  20
  -1   2   1 23651.5 804.114  17
  -1   2   1 23358.1 803.088  16
   1  -2  -1 21483.8 804.252   5
  -1   2   1 20701.8 804.699   4
  -1   2   1 25108.1 805.157   6
  -1   2   0 1003.51 45.3702   1
  -1   2   0 915.750 36.9214  12
  -1   2   0 1152.48 36.8818  21
  -1  -2   0 1136.69 40.0530  23
   1  -2   0 1169.20 37.6584  23
  -1   2   0 979.608 37.1649   9
  -1   2   0 983.419 43.7304  11
  -1   2   0 1037.33 47.7009  10
  -1   2   0 1114.66 43.4413  18
   1   2   0 1076.23 39.3532  16
   1  -2   0 1089.15 45.9528   4
  -1   2   0 1155.77 43.5244   6
  -1  -2   0 919.425 39.9121   4
  -1   2  -1 112.884 9.26006   2
   1  -2   1 144.261 24.0346   1
  -1   2  -1 127.428 24.3312  14
  -1   2  -1 123.984 8.93900  13
  -1   2  -1 119.058 9.06511  23
  -1  -2  -1 118.496 15.1722  23
   1  -2   1 121.596 7.11974   8
   1   2   1 107.434 16.2279   9
  -1  -2  -1 60.1978 23.8797  10
  -1   2  -1 126.650 24.0623  11
   1  -2   1 132.235 9.86574  20
  -1   2  -1 114.736 20.4037  18
  -1   2  -1 123.332 22.5661  19
   1   2   1 105.484 12.8309  16
   1   2   1 150.254 15.1791   4
  -1   2  -1 169.251 21.4308   6
   1  -2   1 107.976 18.5791   5
   1  -2   2 22650.6 848.116   5
  -1   2  -2 26594.0 848.962   6
   1  -2   2 25364.6 848.953   1
   1  -2   2 25385.5 847.292   3
  -1   2  -2 23840.7 847.425   2
   1   2   2 24895.1 848.609  24
  -1  -2  -2 24668.6 848.917  23
  -1   2  -2 25227.1 847.299   8
   1   2   2 20145.0 847.068  10
   1   2   2 23507.5 848.185   9
  -1  -2  -2 24613.1 848.158   9
   1  -2   2 28240.7 847.725  20
  -1   2  -2 25045.3 848.093  19
  -1   2  -2 25877.9 848.261  15
  -1   2  -2 24545.0 848.130  11
  -1   2  -2 24566.3 848.471  14
  -1   2  -2 24812.9 847.300  13
  -1   2  -3 13005.2 428.607   6
   1   2   3 11761.5 428.301  24
   1   2   3 11476.9 428.096   9
  -1   2  -3 12496.1 427.051   8
  -1   2  -3 11559.8 427.230   2
   1  -2   3 13848.1 427.360   3
   1  -2   3 11935.7 427.410  20
  -1   2  -3 12903.5 427.814  15
  -1  -2  -3 11089.1 428.021  12
  -1   2  -3 11538.3 427.912  14
  -1   2  -3 13050.5 427.454  13
  -1   2  -4 21025.6 692.239   6
  -1   2  -4 19237.1 691.322   3
   1   2   4 19097.5 692.665  24
   1  -2   4 20959.8 692.065  26
  -1   2  -4 20314.1 691.392   8
  -1   2  -4 20338.8 691.378  15
  -1  -2  -4 18039.0 692.331  12
  -1   2  -4 18983.3 691.455  14
  -1   2  -4 20976.5 691.742  13
  -1   2  -5 4403.64 168.038   6
   1  -2   5 5346.25 169.110  26
  -1   2  -5 4710.46 167.421  15
  -1   2  -5 5293.06 168.874  13
  -1   2  -5 4884.53 168.242  14
  -1  -2  -5 4309.39 168.936  12
  -1  -2  -5 4739.66 169.986   3
  -1   2  -5 4840.81 167.974   3
   1   2   5 4477.17 168.860   2
   1  -2   6 100.490 16.6156  26
   1   2   6 22.8334 18.3726   2
  -1   2  -6 48.5072 15.3684   3
  -1  -2  -6 32.6017 19.6225   3
   1   2   6 38.0175 20.6455   6
  -1   2  -6 76.3991 21.6510  14
   1   2   7 29397.1 1061.80   2
  -1  -2  -7 30222.1 1062.43   3
  -1   2  -7 31551.8 1061.40   3
   1  -2   7 30712.9 1062.55  26
  -1  -2  -7 28989.0 1062.65  12
  -1   2  -7 31903.3 1061.74   8
  -1   2  -8 467.757 24.8683   3
  -1  -2  -8 403.121 25.8454   3
   1   2   8 428.595 27.6699   2
   1  -2   8 309.864 26.6937  26
  -1   2  -8 422.039 26.3668  12
  -1  -2  -8 347.082 27.7681  12
  -1   2  -8 469.077 24.7784   8
  -1  -2  -9 216.117 21.3919   3
  -1   2  -9 211.112 21.4044   3
   1   2   9 202.032 24.9654   2
   1  -2   9 252.005 25.3948  26
  -1  -2  -9 212.476 25.3682  12
  -1   2  -9 224.183 23.1319  12
  -1   2  -9 231.666 20.4249   8
   1   2  10 581.620 35.1374   2
  -1  -2 -10 637.236 33.6514   3
   1  -2  10 627.413 38.1072  26
  -1   2 -10 577.662 34.6301  12
  -1  -2 -10 546.769 36.2763  12
  -1   2 -10 629.120 31.8357   8
   1   2  11 908.153 44.6265   2
  -1  -2 -11 901.469 43.5353   3
   1   2  11 821.311 46.5189  24
   1  -2  11 854.715 47.3507  26
  -1   2 -11 833.130 43.6575  12
  -1  -2 -11 784.707 44.9690  12
  -1   2 -11 896.161 40.8353   8
   1   2  12 1623.82 64.3581   2
  -1  -2 -12 1668.49 63.4965   3
  -1   2 -12 1554.51 60.8914   8
  -1  -2 -12 1297.39 64.6030  12
  -1   2 -12 1354.44 61.8906  12
   1  -2  12 1172.23 66.2099  26
   1   2  12 1227.17 65.8518  24
  -1   2 -13 1399.33 58.2111   8
   1   2  13 1240.15 65.8332  24
   1  -2  13 1254.22 67.5569  26
  -1   2 -13 1351.13 61.2984  12
  -1  -2 -13 1257.86 64.2573  12
   1   2  14 47.4775 39.6422  24
  -1  -2 -14-8.09519 39.1797  23
  -1  -2 -14 11.0103 24.4641   3
  -1   2 -14 2.56942 24.6677   8
  -1   2 -14 5.75721 30.9857  12
  -1   2 -15 278.157 29.1704   8
  -1  -2 -15 276.105 30.3575   3
  -1  -2 -16 86.7908 40.7431  23
  -1  -2 -16 61.1645 25.4224   3
   1   2  16 8.86044 39.0527  24
  -1   2 -16 30.9889 24.5771   8
  -1  -2 -16 76.9007 25.6639   8
  -1   2 -17 1305.64 55.2337   8
  -1  -2 -17 1189.24 50.3137   8
   1   2  17 906.334 57.8460  24
   1  -2  17 894.594 54.2086  24
  -1  -2 -17 979.366 57.7746  23
  -1   2 -17 1008.93 54.1246  23
  -1  -2 -18 475.824 38.4749  23
   1   2  18 483.154 41.8121  24
   1  -2  18 429.713 38.0798  24
   1  -2  19 75.3559 25.0834  24
   1   2  19 133.738 29.3502  24
  -1  -2 -19 115.830 27.1475  23
   1   2  19 107.083 27.0419  16
   1  -3 -19 193.518 29.1369  23
  -1  -3  19 129.399 24.6763  24
  -1  -3  18 296.945 32.8825  24
   1  -3 -18 344.245 36.0684  23
  -1   3  17 0.45432 35.9624  24
   1  -3 -17 28.9203 23.2477   8
   1   3 -17 31.0382 26.9390   8
   1   3 -17 18.0078 28.9498  12
   1  -3 -17 23.5940 35.7642  23
  -1   3  16 58.4029 37.5212  24
   1  -3 -16 77.1284 40.6689  23
   1   3 -16 58.0240 31.7612  12
   1  -3 -16 101.539 25.7844   8
   1   3 -16 62.9717 28.7913   8
   1   3 -15 62.6940 32.8147   8
   1  -3 -15-23.8057 28.0208   8
   1  -3 -15-17.0408 25.0054   3
   1   3 -14 3447.26 128.706   8
   1  -3 -14 3654.68 127.537   3
  -1   3  14 3178.68 130.816  24
  -1  -3  14 3159.06 132.693  26
   1  -3 -14 3349.13 131.388  12
   1   3 -14 3138.19 128.259  12
  -1  -3  13 359.172 41.3817  26
  -1   3  13 431.111 42.8437  24
   1   3 -13 439.587 37.2592  12
   1  -3 -13 466.098 40.8635  12
   1   3 -12 2076.98 79.2697   8
   1  -3 -12 2251.92 79.9313   3
  -1   3  12 1821.89 83.0115  24
  -1  -3  12 1611.74 81.3034  26
   1  -3 -12 1957.01 83.5862  12
   1   3 -12 1861.19 79.8840  12
   1   3 -11 1716.33 70.3835   8
  -1  -3  11 1702.63 73.1103  26
  -1   3  11 1763.51 74.5397  24
   1  -3 -11 1671.62 74.0616  12
   1   3 -11 1642.23 72.3441  12
   1  -3 -11 1937.69 72.0264   3
  -1  -3  10-3.51261 23.0226  26
  -1   3  10-23.7648 26.5388  24
   1  -3 -10-9.88748 21.6511   3
  -1   3  10-7.37748 23.1096   2
   1   3 -10-3.23102 19.4393   8
   1  -3 -10-23.1502 25.4365  12
   1   3  -9 180.457 20.2543   8
  -1   3   9 122.005 25.2076  24
  -1  -3   9 135.929 22.4373  26
   1   3  -9 154.110 27.7875  13
   1  -3  -9 112.359 24.0397  12
   1  -3  -9 178.662 21.3430   3
  -1   3   9 199.828 24.3992   2
  -1  -3   8 40.7215 19.7744  26
  -1   3   8 15.9487 20.9762  24
  -1   3   8 10.3030 20.1395   2
   1  -3  -8-13.2969 18.0825   3
   1  -3  -8 19.2817 21.5197  12
   1   3  -8-1.63429 27.1841  13
   1   3  -8-5.14128 16.6640   8
  -1   3   7 201.565 21.1294   2
   1  -3  -7 173.744 20.5143   3
  -1   3   7 149.161 28.0294  22
  -1  -3   7 144.856 20.1134  26
   1   3  -7 189.628 18.0254   8
  -1   3   7 124.695 19.2867  15
   1   3  -7 181.545 24.7743  13
   1  -3  -7 180.742 23.0838  12
  -1   3   6 25505.7 863.480  24
  -1   3   6 25071.1 862.680  22
   1   3  -6 24859.4 862.933   8
  -1   3   6 22868.0 861.782  15
   1  -3  -6 25948.7 863.605   3
  -1   3   6 25630.4 862.387   2
   1   3  -5-0.47055 13.4539   8
  -1  -3   5 14.1069 20.2217   5
   1  -3  -5 4.11865 18.8672   3
  -1   3   5 10.3062 17.1149   2
  -1   3   5-1.52506 16.7173  24
  -1   3   5-19.1058 27.5534  22
   1   3  -5 4.78411 16.5879  18
  -1  -3   5 10.1371 17.4897  20
  -1   3   5-1.66088 21.4744  15
   1  -3  -5-1.41405 16.0502  12
   1   3  -5 19.6231 18.8223  13
   1  -3  -4 4450.85 148.935   3
  -1   3   4 4316.21 147.749  24
  -1   3   4 4754.97 149.879  22
   1   3  -4 4907.12 148.749   8
   1   3  -4 4051.25 146.350  18
  -1  -3   4 4417.04 148.187  20
  -1   3   4 4137.71 148.494  15
   1  -3  -4 3972.11 147.686  12
   1   3  -4 4444.63 148.305  13
  -1   3   3 3782.18 133.983   2
  -1  -3   3 3870.99 135.547   1
  -1   3   3 3929.98 135.095  24
  -1   3   3 4077.31 137.720  22
   1   3  -3 3884.61 135.657  21
  -1   3   3 4142.92 141.938  10
   1  -3  -3 4035.04 135.403   9
   1   3  -3 3336.50 134.452  19
  -1  -3   3 3836.43 135.182  20
  -1   3   3 3748.00 135.613  17
  -1   3   3 3652.61 135.863  15
   1  -3  -3 3932.51 135.101  12
   1   3  -2 4646.22 156.496  21
   1  -3  -2 3984.57 156.571  23
  -1   3   2 4693.72 158.865  22
  -1   3   2 4837.76 161.709  10
   1  -3  -2 4602.82 155.727   9
   1   3  -2 4090.73 156.603  19
  -1  -3   2 4347.82 156.551  20
  -1   3   2 4362.46 155.235  16
  -1   3   2 4683.51 157.646  17
  -1   3   2 4612.48 160.007   4
  -1  -3   1 10192.8 346.022  23
   1   3  -1 9533.02 345.545  21
   1  -3  -1 9315.05 345.360  23
  -1   3   1 10207.8 347.517  22
  -1   3   1 9518.65 344.732   9
  -1   3   1 10301.0 348.277  10
  -1  -3   1 10316.7 346.445  20
  -1   3   1 10878.8 344.871  16
  -1   3   1 9746.89 347.809   4
  -1  -3   1 9430.16 345.694   8
  -1   3   0 71343.5 2337.16   1
  -1  -3   0 71543.1 2336.76  23
  -1   3   0 66729.1 2334.82  21
   1  -3   0 73675.8 2335.77  23
  -1   3   0 63741.5 2334.82   9
   1   3   0 72401.4 2336.46  16
   1  -3   0 73910.9 2337.68   4
  -1  -3   0 61176.7 2335.67   4
  -1  -3  -1 5742.66 204.330  23
   1   3   1 5980.10 204.046   9
  -1   3  -1 5539.65 205.823  11
   1  -3   1 5636.15 202.618   8
  -1   3  -1 5878.98 205.436  18
   1   3   1 5938.46 204.012  16
  -1   3  -1 5507.80 202.453   2
  -1   3  -1 5729.21 206.372   1
   1   3   2 9032.82 356.885   4
  -1   3  -2 10241.0 356.190   2
   1  -3   2 11022.8 358.951   1
   1  -3   2 10513.9 356.231   3
   1   3   2 10017.3 358.043  24
  -1  -3  -2 9525.47 357.629  23
   1  -3   2 10175.4 356.114   8
  -1   3  -2 9976.10 358.052  11
   1   3   2 10156.3 357.381   9
  -1   3  -2 10352.0 357.919  18
   1  -3   2 10732.9 356.497  20
  -1   3  -2 10622.0 357.877  19
   1   3   2 9784.42 357.108  16
  -1   3  -2 10785.8 356.054  13
  -1   3  -3 56939.8 1922.09   8
  -1   3  -3 54399.3 1922.01   2
   1  -3   3 52837.9 1921.87   3
   1   3   3 55726.1 1923.76  24
  -1  -3  -3 55041.8 1923.95  23
   1  -3   3 58940.4 1922.34  20
  -1   3  -3 57029.6 1922.78  18
  -1   3  -3 56550.6 1922.45  19
   1   3   3 53154.1 1921.28  17
  -1   3  -3 52749.3 1922.70  15
  -1   3  -3 56463.5 1922.88  11
  -1   3  -3 58053.1 1921.85  13
   1   3   4 956.690 41.0879  24
  -1  -3  -4 984.486 42.6617  23
   1   3   4 1124.26 45.2518   9
   1   3   4 923.495 47.9525  10
   1  -3   4 927.721 39.6042  20
  -1   3  -4 986.691 42.0277  15
  -1   3  -4 974.732 47.3621  11
  -1   3  -4 1067.94 40.1621  13
  -1   3  -5 115.303 12.9503   8
   1   3   5 56.1587 18.2266  24
   1  -3   5 68.2260 15.5273  26
  -1   3  -5 108.438 30.4146  11
   1   3   5 118.250 19.8215   2
  -1   3  -5 73.6332 19.7752  15
  -1  -3  -5 97.5429 19.5983  12
  -1   3  -5 84.8819 18.8924  13
  -1   3  -6 7662.24 253.293   8
   1   3   6 6957.61 254.033   2
  -1  -3  -6 7341.46 255.592   3
  -1   3  -6 7438.59 254.157  11
  -1   3  -6 7785.28 253.909  13
   1   3   7 854.638 39.5610   2
  -1  -3  -7 951.990 42.1293   3
   1   3   7 866.086 42.6607  24
   1  -3   7 824.627 39.0612  26
  -1  -3  -7 800.866 42.2982  12
  -1   3  -7 910.454 37.1444   8
  -1  -3  -8 1743.93 67.4393   3
   1   3   8 1756.46 66.7376   2
   1   3   8 1517.68 68.6897  24
   1  -3   8 1615.06 66.8381  26
  -1  -3  -8 1537.41 68.4723  12
  -1   3  -8 1759.01 66.3863  12
  -1   3  -8 1775.69 64.7844   8
  -1  -3  -9 550.708 30.7931   3
   1   3   9 533.728 32.0041   2
   1   3   9 472.377 35.4550  24
   1  -3   9 505.936 31.7724  26
  -1   3  -9 516.288 30.5048  12
  -1  -3  -9 470.659 34.8464  12
  -1   3  -9 550.138 28.6531   8
   1   3  10 1498.50 57.9850   2
  -1  -3 -10 1432.84 56.9236   3
   1  -3  10 1119.37 56.9830  26
   1   3  10 1103.53 59.7343  24
  -1   3 -10 1305.99 55.7421  12
  -1  -3 -10 1191.30 59.2491  12
  -1   3 -10 1407.74 54.4577   8
  -1  -3 -11 372.574 29.5743   3
   1   3  11 375.769 31.3361   2
  -1   3 -11 303.092 24.7866   8
   1  -3  11 227.639 31.8170  26
   1   3  11 252.248 35.7230  24
  -1  -3 -11 269.354 33.8314  12
  -1   3 -11 270.206 28.1495  12
   1   3  12 4.65425 34.0128  24
   1  -3  12 52.5468 32.3874  26
   1   3  12 37.7792 30.2956   2
  -1  -3 -12 16.8375 26.5045   3
  -1   3 -12 23.5616 21.6668   8
  -1  -3 -12 8.03770 35.1279  23
  -1   3 -12 4.64028 24.9871  12
  -1  -3 -13 301.390 42.8628  23
   1   3  13 244.407 40.5828  24
   1  -3  13 259.117 40.7040  26
  -1   3 -13 244.818 31.7161  12
  -1  -3 -14 5029.60 189.260  23
  -1  -3 -14 5260.62 181.770   3
   1  -3  14 4713.12 186.470  26
   1   3  14 4754.89 186.157  24
  -1   3 -14 5012.25 182.324  12
  -1   3 -14 4752.14 180.154   8
  -1   3 -15 3550.70 135.387   8
  -1  -3 -15 3588.45 134.715   3
  -1  -3 -16 416.070 46.2740  23
  -1  -3 -16 657.092 36.8690   3
  -1  -3 -16 646.271 37.4587   8
   1   3  16 388.274 47.2183  24
  -1   3 -16 480.520 35.5278   8
   1   3  17 67.8876 38.9714  24
   1  -3  17 69.0289 28.7281  24
   1   3  17 117.639 34.8424  16
  -1  -3 -17 132.176 23.8379   8
  -1  -3 -17 72.4203 35.1635  23
   1  -3  18 28.5146 27.1136  24
   1   3  18-4.31349 33.7092  24
   1   3  18-3.69924 30.1876  16
  -1  -3 -18 23.7053 31.9523  23
  -1  -3 -18 57.8596 20.2277   8
  -1  -3 -19 87.1927 24.5908  23
   1  -3  19 66.5238 22.9997  24
   1  -4 -19 1047.69 41.9124  23
  -1  -4  19 674.693 39.1079  24
   1  -4 -18 523.152 28.5700   8
   1  -4 -18 460.202 37.2101  23
   1  -4 -17 401.505 29.0049   8
   1  -4 -17 359.282 39.4936  23
   1  -4 -16 1846.17 88.3606  23
   1  -4 -16 2397.13 82.4703   3
   1  -4 -16 2381.44 83.3169   8
  -1   4  16 1597.31 85.5628  24
   1   4 -16 1748.10 81.7866  12
  -1  -4  15 309.666 42.3408  26
  -1   4  15 351.195 44.4201  24
   1  -4 -15 359.526 31.8297   3
   1  -4 -15 358.221 47.5164  23
   1   4 -15 259.848 35.0570   8
   1   4 -15 316.225 34.7280  12
  -1  -4  14 1746.63 85.5038  26
  -1   4  14 1736.97 85.0275  24
   1  -4 -14 1946.28 90.3929  23
   1   4 -14 1953.95 81.2958   8
   1   4 -14 1791.78 79.3564  12
  -1   4  13 466.365 44.1556  24
  -1  -4  13 499.058 42.9737  26
   1  -4 -13 421.626 48.8202  23
   1   4 -13 479.572 38.0012  12
   1   4 -13 485.080 38.8419   8
   1  -4 -13 603.402 36.1080   3
   1   4 -12 367.221 34.3213   8
  -1  -4  12 324.309 35.5560  26
  -1   4  12 357.874 39.8977  24
   1  -4 -12 419.419 34.4699   3
   1  -4 -12 383.964 39.8692  12
   1   4 -12 319.195 32.4237  12
   1   4 -11 865.261 46.4528   8
  -1  -4  11 657.767 42.7052  26
  -1   4  11 618.789 44.6789  24
   1  -4 -11 846.802 42.3385   3
   1  -4 -11 748.778 45.5634  12
   1   4 -11 718.755 41.1396  12
  -1   4  10 3213.42 128.868  24
  -1  -4  10 3174.16 127.786  26
   1  -4 -10 3482.86 127.631   3
  -1   4  10 3439.56 126.602   2
   1  -4 -10 3276.54 129.571  12
   1   4  -9 498.948 33.1264   8
  -1  -4   9 459.443 30.6558  26
  -1   4   9 408.259 32.7116  24
  -1   4   9 402.927 29.1502   2
   1  -4  -9 391.881 29.1747   3
   1  -4  -9 375.937 32.6348  12
   1   4  -9 461.372 34.3166  13
   1   4  -8 1268.80 49.0390   8
  -1   4   8 1124.50 45.2888   2
   1  -4  -8 979.455 45.7701   3
  -1  -4   8 896.357 45.5556  26
  -1   4   8 884.534 47.1150  24
   1  -4  -8 968.236 47.8728  12
   1   4  -8 1204.09 49.4466  13
   1   4  -7 11003.5 352.711   8
   1   4  -7 7675.55 351.049   6
  -1   4   7 8620.63 351.608   6
  -1  -4   7 10033.7 352.716  26
  -1   4   7 10751.6 353.012  24
   1  -4  -7 10838.8 353.164   3
  -1   4   7 11418.3 351.452   2
  -1   4   7 9393.38 350.802  15
   1   4  -7 11314.8 352.294  13
   1  -4  -7 10563.0 353.307  12
  -1   4   6 2935.90 111.598  22
  -1   4   6 3388.38 109.036   2
   1  -4  -6 3450.69 112.107   3
  -1  -4   6 2918.00 110.461  20
  -1   4   6 2715.50 110.440  15
  -1   4   6 2815.39 113.396   6
   1   4  -6 3121.70 109.993   8
   1   4  -6 2483.50 112.402   6
  -1   4   5 2006.10 75.2319   7
  -1   4   5 1716.15 75.5498   6
   1   4  -5 1814.91 70.0160   8
   1  -4  -5 1861.60 71.4321   3
  -1   4   5 1935.47 68.5298   2
  -1   4   5 1788.89 70.5961  24
  -1   4   5 1808.86 73.9758  22
  -1   4   5 1583.15 71.5381  15
   1   4  -5 1936.76 69.8593  13
   1  -4  -5 1898.96 70.6760  12
  -1   4   4 3457.16 120.029   7
  -1   4   4 2914.89 122.655   4
  -1   4   4 3046.86 119.875   6
  -1  -4   4 2785.50 115.761   1
  -1   4   4 3163.91 115.741  24
  -1   4   4 3686.93 119.064  22
   1  -4  -4 3260.59 116.940  23
  -1   4   4 3414.89 125.276  10
  -1  -4   4 3224.58 115.421  20
  -1   4   4 3443.19 117.020  17
  -1   4   4 2994.41 114.180  16
  -1   4   4 3039.17 117.079  15
   1   4  -4 3525.42 115.733  13
  -1   4   3 55.9599 30.2728   6
   1   4  -3 49.9255 17.3702  21
   1  -4  -3 64.9413 19.5820  23
  -1   4   3 46.6945 47.1248  10
  -1  -4   3 40.2125 16.4103  20
   1   4  -3 30.8104 27.3607  19
  -1   4   3 63.9740 13.7888  16
  -1   4   3 62.3631 29.6327  17
  -1   4   3 52.6206 22.4379  15
  -1   4   3 67.0937 13.9033   2
   1   4  -2 5903.53 216.670  21
   1  -4  -2 5956.96 216.828  23
  -1   4   2 6191.42 220.704  10
  -1  -4   2 6115.36 217.279  20
  -1   4   2 6474.17 218.220  17
  -1   4   2 6357.99 215.786  16
  -1   4   2 6239.73 220.496   6
  -1  -4   1 12472.2 414.720  20
  -1   4   1 11179.9 412.516   9
   1   4  -1 12482.0 413.676  21
  -1   4   1 12013.8 412.095  21
   1  -4  -1 11977.3 413.487  23
  -1  -4   1 10928.3 414.826   4
  -1   4   1 12860.4 417.523   6
   1  -4   0 642.767 24.7680  23
  -1  -4   0 612.331 27.2913  23
   1   4   0 543.880 26.0546  21
  -1   4   0 575.007 22.2015  21
  -1   4   0 496.099 23.9456   9
  -1  -4   0 451.826 34.8782   4
  -1   4   0 569.017 38.9235   6
   1   4   0 441.305 32.9442   1
  -1  -4  -1 40638.4 1421.61  23
   1  -4   1 37306.2 1419.97   8
  -1   4  -1 40429.2 1419.44   9
   1  -4   1 44584.0 1420.80  20
   1   4   1 44522.5 1421.43  16
  -1   4  -1 42936.5 1423.76   6
  -1   4  -2 13804.6 493.469   2
  -1   4  -2 14702.4 493.156  13
  -1  -4  -2 14384.7 495.761  23
   1  -4   2 12866.5 493.413   8
   1  -4   2 16112.5 494.334  20
  -1   4  -2 14947.8 495.525  19
   1   4   2 13217.8 494.560  16
  -1   4  -2 14678.1 497.530   6
  -1   4  -3 24429.3 800.463  13
  -1  -4  -3 22017.3 802.601  23
  -1   4  -3 23823.9 801.864  19
   1  -4   3 24828.9 801.239  20
  -1   4  -3 23077.0 802.213  18
   1   4   3 21257.4 801.466   4
  -1   4  -3 22837.4 803.626   6
   1   4   3 21227.2 801.482  16
  -1   4  -3 21997.5 802.215  15
  -1   4  -3 23002.3 802.409  11
   1   4   3 23732.5 801.964   9
  -1   4  -4 292.821 33.2133   6
   1   4   4 301.358 27.0195  24
   1  -4   4 365.802 21.4993  20
  -1   4  -4 318.526 30.9742  18
  -1   4  -4 365.289 21.3817  13
   1   4   4 304.472 24.9653  16
   1   4   4 316.152 24.4432  17
  -1   4  -4 310.753 27.0630  15
  -1   4  -4 324.177 37.5037  11
   1   4   4 339.181 29.7657   9
   1   4   5 3823.98 142.461   2
  -1   4  -5 4417.23 141.810  13
  -1   4  -5 3915.63 144.577  11
  -1   4  -5 4017.39 143.106  18
   1  -4   5 4187.66 141.917  20
  -1   4  -5 3486.16 142.244  15
  -1   4  -5 3573.69 144.581   6
  -1   4  -5 4047.20 141.263   8
   1   4   6 16315.5 535.320   2
   1  -4   6 15300.4 535.168  26
   1   4   6 15513.0 536.991  24
  -1  -4  -6 15833.7 537.948  23
  -1   4  -6 15953.2 534.868  11
  -1   4  -6 16125.8 534.845  18
  -1   4  -6 13976.3 534.217  15
  -1   4  -6 13534.1 535.555   6
  -1   4  -6 17364.3 534.879   8
   1   4   6 13236.0 535.972   6
   1  -4   7 15372.5 512.377  26
   1   4   7 14714.3 513.420  24
  -1  -4  -7 15098.4 515.091  23
  -1   4  -7 14729.4 511.039  18
   1   4   7 14509.3 511.580   2
  -1  -4  -7 15704.5 514.318   3
   1  -4   8 70.3079 20.2227  26
   1   4   8 89.7609 27.4655  24
  -1  -4  -8 98.1010 30.1626  23
   1   4   8 25.7498 21.6757   2
  -1  -4  -8 40.6727 21.3881   3
  -1   4  -8 55.5286 17.7257   8
  -1   4  -8 41.6894 18.5801  12
  -1  -4  -9 803.071 46.6508  23
   1   4   9 793.099 40.1740   2
  -1  -4  -9 743.799 40.5956   3
  -1   4  -9 740.106 36.7713   8
   1   4   9 828.924 45.3575  24
   1  -4   9 912.607 41.4415  26
  -1   4  -9 751.963 38.0457  12
  -1  -4 -10 620.290 47.0597  23
  -1  -4 -10 754.264 38.7668   3
   1   4  10 851.606 40.7467   2
  -1   4 -10 734.009 35.8452   8
   1   4  10 575.761 44.4107  24
   1  -4  10 571.720 38.4516  26
  -1   4 -10 724.763 37.2551  12
  -1  -4 -11 274.301 40.6903  23
  -1  -4 -11 254.219 30.5385   3
   1   4  11 316.010 31.5245   2
  -1   4 -11 237.824 26.5555   8
   1   4  11 206.651 36.6114  24
   1  -4  11 223.162 30.8540  26
  -1   4 -11 251.252 28.2007  12
  -1  -4 -12 2290.94 106.005  23
  -1  -4 -12 2627.41 100.395   3
   1   4  12 2983.87 100.600   2
  -1   4 -12 2900.29 101.445   8
   1  -4  12 2249.70 101.039  26
   1   4  12 2055.87 101.879  24
  -1   4 -12 2299.22 96.6712  12
  -1  -4 -13 263.775 29.7777   3
  -1  -4 -13 240.580 46.5567  23
   1   4  13 237.932 43.4247  24
   1  -4  13 281.358 37.7615  26
  -1   4 -13 248.001 31.6810  12
  -1  -4 -14 187.795 44.9432  23
   1   4  14 166.888 44.5112  24
   1  -4  14 110.874 37.7253  26
  -1  -4 -14 104.887 25.2064   3
  -1  -4 -15 459.679 47.5637  23
   1   4  15 570.031 47.9316  16
   1   4  15 556.936 52.3906  24
  -1  -4 -16 92.6618 36.2122  23
  -1  -4 -16 96.5742 26.2323   3
   1   4  16 53.7413 36.4493  16
   1   4  16 97.1237 41.0410  24
  -1  -4 -17 144.269 37.8727  23
   1   4  17 141.316 36.8101  24
  -1  -4 -17 209.055 24.9697   8
   1  -4  18 34.5317 24.9348  24
  -1  -4 -18 29.7110 29.5037  23
   1  -4  19 244.482 23.7205  24
  -1  -4 -19 292.660 26.0996  23
  -1  -5  18 14.5531 21.4288  24
   1  -5 -18 59.8709 26.7123  23
   1  -5 -17 149.786 21.8876   8
   1  -5 -17 104.748 35.3008  23
   1  -5 -16 394.111 30.4124   8
   1  -5 -16 324.060 40.6304  23
   1  -5 -16 432.848 31.5104   3
   1  -5 -15 2559.79 110.748  23
  -1  -5  15 2159.03 108.793  26
   1  -5 -14 5784.64 210.593   3
  -1  -5  13 5014.60 202.727  26
   1   5 -13 5167.30 199.962  12
   1  -5 -13 5605.86 207.621  23
  -1   5  12 3961.63 153.470  24
  -1  -5  12 3754.31 150.631  26
   1   5 -12 3945.77 148.648  12
   1  -5 -11 653.763 50.3103  23
  -1  -5  11 548.547 39.1686  26
  -1   5  11 603.753 47.6544  24
   1  -5 -11 615.817 39.3421   3
   1   5 -11 495.216 38.6967   8
   1   5 -11 548.009 36.8829  12
   1  -5 -10 9.41308 25.2954   3
  -1   5  10 5.76904 33.8121  24
  -1  -5  10 4.66718 24.5691  26
   1   5 -10 4.82385 25.7239   8
   1  -5 -10 43.3439 36.6894  23
   1  -5  -9 6826.37 257.989  23
  -1   5   9 6477.38 255.889  24
  -1  -5   9 6531.91 254.334  26
  -1   5   9 7885.15 252.950   2
   1  -5  -9 7239.65 254.384   3
   1   5  -9 7693.80 254.718  13
   1   5  -9 6721.62 254.579   8
  -1  -5   8 106.794 22.6473  26
  -1   5   8 93.3928 29.2275  24
   1  -5  -8 107.669 31.8420  23
   1  -5  -8 133.155 23.3767   3
  -1   5   8 136.236 21.7769   2
  -1   5   8 74.8342 25.4930  16
   1   5  -8 103.622 28.7106  13
  -1   5   7 105.416 33.6791   6
  -1   5   7 134.039 56.4222   4
   1   5  -7 115.568 30.5282   6
  -1   5   7 141.801 27.4090  24
  -1  -5   7 182.308 22.2341  26
   1  -5  -7 190.250 30.7258  23
   1   5  -7 201.979 25.6795  13
  -1  -5   7 173.236 24.2721  20
   1   5  -7 140.377 26.8066  15
  -1   5   7 165.578 24.6666  16
  -1   5   7 159.886 20.5557   2
   1  -5  -7 124.044 22.8592   3
   1  -5  -6 432.319 34.3191  23
   1   5  -6 419.413 28.3450  13
  -1  -5   6 397.738 27.4621  20
   1   5  -6 252.799 37.1035   6
  -1   5   6 282.672 39.5510   6
  -1   5   6 390.238 38.9731   7
  -1   5   6 309.990 55.8957   4
  -1   5   6 334.954 23.3038   2
   1  -5  -6 344.679 28.7341   3
   1  -5  -5 11381.4 388.429  23
  -1  -5   5 11484.6 387.091  20
  -1   5   5 9778.20 388.854   6
   1   5  -5 9571.92 388.745   6
  -1   5   5 11486.5 391.097   4
  -1   5   5 12341.0 388.422   7
  -1   5   5 10394.5 384.796  16
   1  -5  -5 11149.0 387.513   3
  -1   5   5 11490.1 384.633   2
   1   5  -4 18.2059 20.6818  13
  -1  -5   4 7.83978 19.5819  20
  -1   5   4 9.32709 32.8221  17
  -1   5   4 28.5884 15.9130  16
  -1   5   4 51.9798 35.6021   6
  -1   5   4 25.8064 37.0042   7
  -1   5   3 466.917 40.5360   6
   1   5  -3 566.388 41.8376  19
   1   5  -3 581.492 29.6305  21
   1  -5  -3 694.815 32.1054  23
  -1   5   3 549.362 26.3910  16
  -1   5   3 630.291 41.9986  17
  -1   5   3 458.698 24.6688   2
   1   5  -2 12192.2 403.196  21
   1  -5  -2 11453.9 403.257  23
  -1   5   2 11709.2 401.071  21
   1   5  -2 10588.6 403.820  19
  -1   5   2 12056.4 404.627  17
  -1   5   2 10451.4 406.221   6
  -1   5   1 74.3885 10.8567  21
   1   5  -1 72.1649 17.5727  21
   1  -5  -1 85.1007 18.4943  23
  -1   5   1 46.9123 16.0743   9
  -1  -5   1 44.2840 21.9913  20
  -1   5   1 74.0140 33.8974   6
  -1   5   1 55.9891 38.5289   1
   1   5   0 33.8975 16.7146  21
  -1   5   0 27.8547 10.8098  21
  -1  -5   0 20.2309 18.6779  23
   1  -5   0 17.1623 14.9329  23
  -1   5   0 33.2484 14.2644   9
  -1  -5   0 27.7643 24.7891  20
   1  -5   0 39.1985 20.1436  20
  -1   5   0 52.3081 34.6480   6
  -1   5   0 62.6961 38.1172   1
  -1   5  -1 1833.01 81.1678   2
  -1  -5  -1 2592.47 86.0592  23
   1   5   1 2692.25 84.3584  21
  -1   5  -1 2209.05 81.2770   9
   1   5   1 2556.26 84.9030   9
   1  -5   1 2763.75 84.1217  20
  -1   5  -1 2243.05 80.8410  13
  -1   5  -1 2336.01 91.3562   6
  -1   5  -2 4080.94 147.034  13
  -1  -5  -2 3801.49 151.093  23
  -1   5  -2 4221.44 152.755  19
   1  -5   2 4612.30 148.903  20
   1   5   2 4369.54 150.219   9
   1   5   2 4265.73 149.924  16
  -1   5  -2 3793.00 153.752   6
  -1   5  -3 6516.43 226.979  13
   1   5   3 6501.42 229.438   9
   1   5   3 6119.45 228.958  16
   1   5   3 6282.08 229.250  17
  -1   5  -3 5668.25 232.010   6
  -1   5  -4 8180.62 274.289  13
  -1  -5  -4 7860.27 278.573  23
   1   5   4 8302.39 276.818   9
   1  -5   4 8840.47 275.888  20
   1   5   4 6995.74 274.493  17
  -1   5  -4 6702.05 278.651   6
  -1   5  -5 71.1197 19.5145  13
  -1  -5  -5 63.8218 26.1058  23
   1   5   5 87.2726 36.6987   6
  -1   5  -5 41.1932 32.9544   6
  -1   5  -5 40.6911 31.1036  18
  -1   5  -5 59.2711 27.4583  15
   1   5   5 69.4451 21.4322   2
   1   5   6 7851.54 285.292  24
   1  -5   6 8588.47 283.206  26
   1   5   6 8561.39 283.134   2
  -1  -5  -6 8432.59 285.984  23
   1   5   6 8690.09 283.603  16
  -1   5  -6 7366.09 283.005  15
  -1   5  -6 7186.20 284.897   6
   1   5   6 7161.26 285.603   6
   1   5   7 7136.98 255.314  24
   1  -5   7 7428.32 252.659  26
   1   5   7 7535.30 251.918   2
  -1  -5  -7 7306.98 254.814   3
  -1  -5  -7 7357.12 256.148  23
   1   5   7 8062.55 253.693  16
  -1   5  -7 5817.80 252.632   6
   1   5   7 6361.88 254.551   6
   1   5   8 4447.68 146.562   2
  -1  -5  -8 4253.05 149.725   3
  -1  -5  -8 3782.08 150.675  23
   1   5   8 4224.32 147.962  16
   1  -5   8 3624.50 146.017  26
   1   5   8 3650.01 149.925  24
   1   5   9-35.7850 35.1562  24
   1  -5   9 5.54413 22.2881  26
   1   5   9-5.90055 24.6383   2
  -1  -5  -9 0.82476 24.6409   3
  -1  -5  -9-47.8663 34.2565  23
   1   5   9 2.33057 30.6842  16
  -1   5  -9 1.22876 21.1544   8
  -1  -5 -10 4160.26 164.513  23
   1   5  10 4123.95 159.926  16
   1   5  10 3885.86 163.239  24
   1  -5  10 3890.25 158.765  26
  -1  -5 -10 4514.30 160.365   3
  -1  -5 -11 2429.08 110.541  23
   1   5  11 2673.11 106.839  16
   1   5  11 2426.43 110.577  24
   1  -5  11 2279.58 104.681  26
  -1  -5 -11 2822.92 105.995   3
  -1  -5 -12 2572.66 112.555  23
   1   5  12 2892.42 108.429  16
   1   5  12 2513.38 112.342  24
   1  -5  12 2651.57 108.214  26
  -1  -5 -13 1863.00 86.9374  23
   1   5  13 1826.57 82.3944  16
   1  -5  13 1762.53 82.6058  26
   1   5  13 1720.84 86.4214  24
  -1  -5 -13 1942.19 77.6699   3
   1   5  14 144.746 40.4586  16
  -1  -5 -14 250.548 28.4100   3
   1   5  15 309.874 44.8357  24
  -1  -5 -15 315.843 44.5187  23
  -1  -5 -15 311.240 30.1888   3
  -1  -5 -16-0.53264 38.3513  23
  -1  -5 -16 44.6482 23.7511   3
  -1  -5 -17 547.406 33.3115   3
  -1  -5 -17 616.894 32.7990   8
  -1  -5 -18 6.33758 25.1993  23
   1  -5  18 19.7662 21.8231  24
   1  -6 -17 655.661 39.9527  23
   1  -6 -16 153.632 23.0042   8
   1  -6 -16 196.370 26.0050   3
   1  -6 -16 168.970 36.9429  23
   1  -6 -15 547.159 33.7952   3
   1  -6 -15 435.668 46.5182  23
   1  -6 -14 640.962 38.0923   3
   1  -6 -14 598.791 47.8474  23
   1  -6 -13 30.7743 26.2871   3
   1  -6 -12 438.505 34.4234   3
   1  -6 -12 375.632 46.9837  23
  -1  -6  12 330.792 35.6097  26
   1  -6 -11 8150.35 286.058  23
  -1  -6  11 7572.75 281.680  26
   1  -6 -10-11.1424 27.8317   3
   1  -6 -10 17.7309 36.8235  23
  -1  -6  10 2.68653 25.6694  26
   1  -6  -9 1169.00 53.9809   3
  -1  -6   9 1117.43 54.2760  26
   1  -6  -8 999.381 53.2707  23
   1  -6  -8 1056.83 47.7627   3
   1   6  -8 1080.77 48.4623  13
  -1   6   8 1017.44 78.1564   4
   1   6  -7 2856.70 124.761   6
  -1   6   7 3214.16 133.211   4
  -1   6   7 3009.29 125.342   6
  -1  -6   7 3006.63 120.965  26
   1  -6  -7 3454.13 125.026  23
   1   6  -7 3766.13 121.121  13
  -1  -6   7 3212.09 121.319  20
  -1   6   7 3266.26 122.633  15
   1   6  -7 3104.60 121.925  15
   1  -6  -7 3472.08 122.039   3
   1  -6  -6 597.664 35.7756   3
   1  -6  -6 537.254 36.7413  23
   1   6  -6 602.251 33.4152  13
  -1  -6   6 574.143 32.9924  20
  -1   6   6 547.662 41.0950  15
  -1   6   6 595.254 61.4724   4
  -1   6   6 652.168 47.2073   7
   1   6  -6 423.383 41.4282   6
  -1   6   6 555.971 47.5205   6
   1  -6  -5 56.5884 23.7223   3
   1  -6  -5 60.2417 27.7037  23
   1   6  -5 47.6933 21.6069  13
  -1  -6   5 76.5712 21.7732  20
  -1   6   5 59.6564 31.4850  15
  -1   6   5 78.2518 54.1256   4
  -1   6   5 67.3782 37.6066   6
  -1   6   5 51.3552 40.3931   7
   1   6  -5 26.1956 36.8003   6
  -1  -6   4 2506.74 95.0423  20
   1  -6  -4 2764.34 97.6187  23
  -1   6   4 3014.16 103.912   7
  -1   6   4 2375.43 102.279   6
   1   6  -4 2218.17 101.766   6
  -1   6   4 2417.77 99.2823  15
  -1  -6   3 40.9558 19.4358  20
  -1   6   3 38.9987 30.8258  15
  -1   6   3 9.39507 34.5050   6
   1   6  -3 19.8146 36.9897   6
  -1   6   2 1090.92 63.5091   6
   1   6  -2 1540.43 55.2460  21
  -1  -6   2 1466.00 56.8264  20
  -1   6   2 1209.90 60.3598  15
  -1   6   2 1414.49 66.9799   1
  -1   6   1-3.01305 33.8730   6
   1   6  -1 24.1252 16.7494  21
   1  -6  -1 35.3010 17.9763  23
   1   6  -1 9.69324 22.1518   9
  -1  -6   1 28.2192 22.5013  20
  -1   6   1 41.4292 27.9101  15
  -1   6   1 17.2641 40.7797   1
  -1   6   0 16.8034 33.2210   6
   1   6   0 43.1192 17.5940  21
   1   6   0 40.5380 23.5372   9
  -1  -6   0 56.2986 25.4504  20
  -1   6   0 5.96140 27.6811  15
  -1   6   0 39.8963 37.5335   1
   1   6   0-8.21296 29.6803   1
  -1   6  -1 6012.74 235.174   6
   1   6   1 6547.48 229.600  21
   1   6   1 7415.01 231.274   9
  -1   6  -1 7037.65 235.065  19
  -1   6  -1 5879.39 232.784  15
   1   6   1 5973.84 232.380   1
  -1  -6  -2 31.2859 23.7607  23
   1   6   2 25.3470 24.2313   9
  -1   6  -2-0.63386 39.3328  19
   1   6   2 12.1844 18.0086  21
  -1   6  -2 27.0951 28.1480  15
  -1   6  -2 14.0800 32.8883   6
  -1  -6  -3 372.593 30.6440  23
   1   6   3 397.483 29.7954   9
   1   6   3 365.787 36.6572  17
  -1   6  -3 280.048 32.5793  15
   1   6   3 335.376 42.0650   6
  -1   6  -3 283.318 37.7296   6
  -1  -6  -4 197.120 26.9989  23
   1   6   4 207.461 27.6003   9
   1  -6   4 249.182 21.8599  20
  -1   6  -4 180.126 31.1370  15
   1   6   4 178.491 23.5728  16
  -1   6  -4 196.880 36.0460   6
   1   6   4 203.732 39.8979   6
  -1  -6  -5 7288.94 248.067  23
  -1   6  -5 6300.56 248.417   6
   1   6   5 6531.51 250.173   6
   1  -6   5 7717.81 244.703  20
   1   6   5 6874.71 245.008  16
  -1   6  -5 6275.70 245.803  15
   1   6   5 6885.48 244.079   2
   1   6   6 1440.60 59.0908   2
   1  -6   6 1468.09 58.9992  26
  -1   6  -6 1410.84 63.2755  15
   1   6   6 1417.56 63.8482  15
   1   6   6 1523.57 61.3744  16
   1   6   6 1318.77 68.1838   6
  -1   6  -6 1310.63 67.4457   6
   1   6   7 320.496 25.8901   2
  -1  -6  -7 313.518 30.4224   3
   1  -6   7 186.372 23.4258  26
   1   6   7 261.750 34.6502  15
   1   6   7 285.876 30.6367  16
  -1   6  -7 264.560 33.4451  15
  -1   6  -7 248.785 36.6215   6
   1   6   7 304.592 42.1877   6
  -1  -6  -7 231.265 37.1866  23
   1  -6   8 2494.22 101.312  26
   1   6   8 2674.82 103.170  16
  -1  -6  -8 2776.45 105.953   3
   1   6   8 2888.31 101.403   2
  -1  -6  -8 2483.24 106.714  23
   1  -6   9 390.168 30.3016  26
   1   6   9 360.617 38.2862  16
  -1  -6  -9 307.415 34.0981   3
   1   6   9 370.760 31.0718   2
  -1  -6  -9 396.577 41.0645  23
   1  -6  10 712.170 45.3823  26
   1   6  10 898.178 52.4585  16
  -1  -6 -10 894.732 48.1900   3
  -1  -6 -10 759.658 54.0281  23
   1   6  11-63.3081 38.4075  16
  -1  -6 -11 38.5261 39.8145  23
   1  -6  11 11.5884 27.9564  26
  -1  -6 -12 43.6817 27.2205   3
  -1  -6 -12 40.3467 42.9897  23
   1  -6  12 51.4698 32.4024  26
  -1  -6 -13 1166.71 56.1710   3
  -1  -6 -14 1212.26 71.0886  23
   1  -6  14 1180.58 65.1898  26
  -1  -6 -15 152.399 26.6243   3
  -1  -6 -15 140.535 40.5664  23
  -1  -6 -16 277.316 27.7694   3
  -1  -6 -16 198.503 35.0045  23
  -1  -6 -17 337.627 32.6759  23
   1  -6  17 179.703 25.1601  24
  -1  -6 -18 18.1844 22.0261  23
   1  -7 -17 89.4815 23.5453  23
   1  -7 -16 409.909 36.1258  23
   1  -7 -15 116.897 33.7340  23
   1  -7 -15 91.4222 25.3037   3
   1  -7 -15 104.598 22.8893   8
  -1  -7  15 124.539 32.2674  26
   1  -7 -14 720.156 38.4049   3
   1  -7 -14 639.131 48.1761  23
  -1  -7  13 126.243 32.4302  26
   1  -7 -13 135.979 27.4116   3
   1  -7 -13 131.263 43.1435  23
   1  -7 -12 1442.41 64.3206   3
   1  -7 -11 2985.57 105.338   3
   1  -7 -11 2658.48 112.632  23
  -1  -7  10 2949.51 121.635  26
   1  -7 -10 3563.19 130.236  23
  -1  -7   9 198.720 29.7049  26
   1  -7  -9 300.696 31.6108   3
   1  -7  -9 236.252 43.1375  23
  -1  -7   8 44.1359 23.6386  26
   1  -7  -8 6.06323 25.9010   3
   1  -7  -8-2.53988 37.8436  23
   1  -7  -7 6558.76 219.887   3
   1  -7  -7 6780.80 223.388  23
  -1  -7   7 5765.90 218.737  26
  -1  -7   7 5807.29 219.123  20
  -1   7   7 6311.62 221.009  15
   1   7  -7 5910.22 220.241  15
   1   7  -7 5590.55 223.013   6
  -1   7   7 6078.80 223.752   6
   1  -7  -6 9230.73 308.665  23
  -1   7   6 8012.26 311.293   6
   1   7  -6 7207.81 309.132   6
  -1   7   6 10094.2 310.266   7
  -1  -7   6 8495.09 306.322  20
  -1   7   6 8964.50 309.085  15
   1   7  -6 7793.15 307.155  15
   1  -7  -6 9341.43 308.165   3
   1  -7  -5 26.1325 26.6675  23
  -1   7   5 21.1990 42.5663   6
   1   7  -5-4.66590 38.2253   6
  -1   7   5-15.1527 43.7059   7
  -1  -7   5 1.25369 23.5677  20
  -1   7   5-2.61459 34.4609  15
   1  -7  -5-9.80875 25.8232   3
   1  -7  -4 113.416 26.3889  23
  -1  -7   4 74.3890 21.6112  20
  -1   7   4 77.9783 40.6589   6
   1   7  -4 62.2619 40.0513   6
  -1   7   4 115.065 45.8182   7
  -1   7   4 54.0901 34.0940  15
  -1   7   4 25.3451 45.3861   1
  -1   7   3 685.894 52.9432   1
  -1  -7   3 610.357 32.9293  20
   1  -7  -3 638.475 36.1933  23
  -1   7   3 752.364 51.9483  17
  -1   7   3 575.956 43.5514  15
   1   7  -3 578.293 48.8809   6
  -1   7   3 610.790 48.8432   6
   1  -7  -2 2989.29 102.284  20
  -1  -7   2 2682.18 99.4691  20
  -1   7   2 2202.58 107.104   6
   1   7  -2 2224.11 107.161   6
  -1   7   2 2991.60 107.011  17
  -1   7   2 2480.55 104.006  15
  -1   7   2 2746.90 107.810   1
  -1  -7   1 1497.85 61.4066  20
   1  -7  -1 1665.77 61.9669  20
  -1   7   1 1253.24 69.9660   6
   1   7  -1 1283.43 70.5882   6
  -1   7   1 1561.01 72.3877  17
  -1   7   1 1316.15 65.6360  15
  -1   7   1 1631.58 71.5749   1
  -1   7   0 235.463 33.6555  15
   1   7   0 186.766 40.5344   6
  -1   7   0 213.670 37.7959   6
   1  -7   0 296.762 24.6798  20
  -1  -7   0 313.882 29.4037  20
  -1  -7  -1 1624.32 65.2098  23
  -1  -7  -1 1754.46 68.6700  20
   1  -7   1 1716.89 62.3034  20
  -1   7  -1 1635.56 74.2097  19
  -1   7  -1 1382.17 68.3980  15
  -1   7  -1 1321.64 73.0144   6
   1   7   1 1396.22 74.6091   6
  -1   7  -2 61.6066 37.3636   6
   1   7   2 101.854 40.2353   6
  -1  -7  -2 90.0940 24.5403  23
  -1   7  -2 90.7532 41.2115  19
   1  -7   2 59.6708 18.5169  20
  -1   7  -2 40.4708 32.0549  15
   1   7   2 55.1008 36.4963   1
   1   7   3 532.228 44.5008   1
  -1  -7  -3 618.390 38.4123  23
   1   7   3 677.992 35.6173   9
  -1   7  -3 638.364 47.2478  19
   1  -7   3 653.687 31.1647  20
  -1   7  -3 534.314 42.1060  15
  -1   7  -3 513.338 46.4486   6
   1   7   3 562.854 50.1148   6
   1  -7   4 1689.90 61.3675  20
  -1   7  -4 1360.30 66.6018  15
   1   7   4 1362.26 73.3400   6
  -1   7  -4 1236.68 71.0730   6
  -1  -7  -4 1577.58 65.5319  23
   1   7   5 1367.92 60.5137  16
   1   7   5 1561.04 66.9053  15
  -1   7  -5 1326.27 64.5732  15
  -1   7  -5 1299.96 69.5422   6
   1   7   5 1369.27 71.1129   6
   1  -7   6 758.341 37.3698  26
  -1  -7  -6 713.004 45.1155  23
  -1   7  -6 801.992 47.1671  15
   1   7   6 827.714 49.9203  15
  -1   7  -6 704.391 52.8706   6
   1   7   6 754.203 55.9723   6
   1  -7   7 174.981 23.5845  26
  -1  -7  -7 195.780 32.2613   3
  -1  -7  -7 125.849 35.9178  23
  -1   7  -7 200.550 35.8785  15
   1   7   7 158.092 37.6121  15
  -1   7  -7 190.112 38.5065   6
   1   7   7 198.408 46.3368   6
  -1  -7  -8 1798.81 75.1453   3
  -1  -7  -8 1594.81 76.8683  23
   1  -7   8 1653.20 69.1085  26
  -1  -7  -9 5288.54 180.412   3
  -1  -7  -9 4932.86 182.912  23
  -1  -7 -10 59.9369 42.9564  23
   1  -7  10 72.2995 27.7596  26
  -1  -7 -11 1.87381 27.5555   3
  -1  -7 -11 3.69748 43.6098  23
   1  -7  11 8.67525 28.0117  26
  -1  -7 -12 16.5114 27.0513   3
  -1  -7 -13 354.202 32.6365   3
  -1  -7 -13 303.941 43.2563  23
  -1   7 -13 280.473 57.7687  17
   1  -7  13 292.828 36.4878  26
  -1  -7 -14 103.001 25.5704   3
  -1  -7 -14 69.6216 36.0645  23
   1  -7  14 56.0573 31.8826  26
  -1  -7 -15 3.90586 22.4435   3
  -1  -7 -15 49.8606 34.8685  23
  -1  -7 -16 75.5726 29.5155  23
  -1  -7 -17 533.354 34.1564  23
  -1   8  15 1499.81 72.2988   1
   1  -8 -15 1394.29 58.1896  23
  -1   8  14 133.165 57.2355   1
   1  -8 -14 67.8793 24.5567   3
   1  -8 -14 113.630 34.1832  23
   1   8 -14 108.224 49.7671  17
  -1  -8  14 45.8269 28.6599  26
   1  -8 -13 899.681 43.7482   3
   1  -8 -13 847.324 52.8071  23
   1  -8 -12 32.9370 26.6649   3
   1  -8 -12 39.5543 38.5903  23
  -1  -8  12 41.9874 28.8357  26
   1  -8 -11 85.4675 28.4760   3
   1  -8 -10 39.9899 27.5333   3
   1  -8 -10 23.6472 38.0604  23
  -1  -8  10 29.3033 28.1264  26
   1  -8  -9 157.346 29.5333   3
   1  -8  -9 208.688 39.7015  23
  -1  -8   9 187.802 29.6220  26
   1  -8  -8 71.5995 37.7453  23
  -1  -8   8 85.1110 26.5567  26
  -1  -8   7 7379.26 293.008  26
   1  -8  -7 8956.79 297.055  23
   1  -8  -7 8750.47 294.631   3
  -1   8   7 8740.85 296.467  15
   1   8  -7 8031.34 295.123  15
   1   8  -7 7576.95 298.662   6
   1  -8  -6 361.417 36.1233  23
  -1  -8   6 353.311 31.6790  20
   1  -8  -6 315.271 35.3412   3
  -1   8   6 316.473 56.9698   1
   1   8  -6 337.220 42.5206  15
  -1   8   6 366.308 45.1462  15
   1   8  -6 278.117 47.6421   6
  -1   8   6 333.070 50.1398   6
  -1  -8   5 1464.09 61.4542  20
   1  -8  -5 1375.53 63.2180   3
  -1   8   5 1362.90 77.8739   1
  -1   8   5 1414.14 70.0231  15
   1   8  -5 1330.41 67.9997  15
  -1   8   5 1486.86 76.8909   6
   1   8  -5 1277.72 72.0157   6
  -1   8   5 1545.88 74.7569   7
  -1  -8   4 8203.13 279.705  20
  -1   8   4 7616.59 285.258   1
  -1   8   4 7900.07 283.474  15
   1   8  -4 7163.40 281.983  15
  -1   8   4 7871.31 288.013   6
   1   8  -4 7056.37 285.234   6
   1  -8  -3 1253.93 56.1987  20
  -1  -8   3 1159.42 50.2823  20
  -1   8   3 992.754 67.6598   1
  -1   8   3 1134.81 59.5651  15
   1   8  -3 934.743 62.2889   6
  -1   8   3 1220.59 69.3524   7
  -1   8   3 983.570 65.7940   6
   1  -8  -2 268.920 30.2178  20
  -1  -8   2 235.253 26.8382  20
  -1   8   2 218.213 47.5118   1
  -1   8   2 355.488 52.6824  17
  -1   8   2 195.700 37.5629  15
  -1   8   2 174.354 43.9696   6
   1   8  -2 252.829 46.2247   6
  -1   8   1 10.4239 33.9796  15
  -1   8   1 7.03310 49.4753  17
   1   8  -1-16.0215 42.3460   6
  -1   8   1 18.5351 41.4220   6
   1   8  -1 7.21702 46.5922  19
  -1  -8   1 7.49903 24.1487  20
  -1   8   0 71.5386 34.7665  15
  -1   8   0 126.132 50.3436  17
   1   8   0 99.2869 43.2987   6
  -1   8   0 52.3141 42.0806   6
  -1  -8   0 140.161 28.0785  20
  -1   8   0 95.6625 50.1282  19
  -1   8  -1 1673.52 79.6605  15
   1   8   1 1707.46 86.2146   6
  -1   8  -1 1720.34 85.3237   6
  -1   8  -1 1991.49 85.3353  19
  -1  -8  -1 2137.67 78.6454  20
  -1  -8  -2 1086.61 50.0996  23
  -1   8  -2 896.907 54.1478  15
  -1   8  -2 932.686 61.2632   6
   1   8   2 864.446 61.0645   6
  -1  -8  -2 1081.61 53.4903  20
  -1   8  -2 1235.38 65.9649  19
  -1  -8  -3 1455.08 63.3351  23
  -1   8  -3 1325.47 66.7714  15
   1   8   3 1388.36 67.6643  15
  -1   8  -3 1323.72 73.5099   6
   1   8   3 1306.41 72.4896   6
  -1   8  -3 1523.95 70.1290  19
  -1  -8  -3 1654.22 68.8933  20
  -1  -8  -4 205.688 34.5731  23
  -1   8  -4 171.034 37.8955  15
   1   8   4 235.863 38.7976  15
   1   8   4 189.789 45.7037   6
  -1   8  -4 213.106 45.9923   6
  -1  -8  -5 3486.10 125.841  23
   1  -8   5 3006.74 118.643  26
   1   8   5 2732.67 126.846   1
   1   8   5 3609.48 127.701  15
  -1   8  -5 3316.83 125.672  15
   1   8   5 3164.66 129.106   7
   1   8   5 3421.34 132.794   6
  -1   8  -5 3240.30 130.205   6
   1  -8   6 442.055 29.4446  26
  -1  -8  -6 394.161 38.9792   3
  -1  -8  -6 437.784 42.3624  23
   1   8   6 439.980 46.4901  15
  -1   8  -6 409.913 42.6953  15
   1   8   6 433.396 54.1566   6
  -1   8  -6 351.662 47.6637   6
   1  -8   7 306.980 28.4673  26
  -1  -8  -7 310.716 38.8172   3
   1   8   7 392.280 46.2209  15
  -1   8  -7 323.498 42.1754  15
  -1  -8  -7 306.915 41.5179  23
  -1   8  -7 269.102 45.1838   6
   1  -8   8 2490.75 100.339  26
  -1  -8  -8 2782.10 108.912  23
  -1  -8  -9 4458.58 154.975   3
  -1  -8  -9 4370.92 159.961  23
   1  -8   9 4025.64 152.558  26
  -1  -8 -10 1240.45 55.6339   3
  -1  -8 -10 1081.71 65.8277  23
   1  -8  10 1038.83 53.8119  26
  -1  -8 -11 8.91961 28.1696   3
   1  -8  11 4.36040 27.6020  26
  -1  -8 -12-9.09823 27.5050   3
  -1  -8 -12-9.21064 39.2831  23
  -1   8 -12-38.3220 57.6823  17
   1  -8  12-6.64966 29.0940  26
  -1  -8 -13 116.606 26.8470   3
  -1  -8 -13 36.1972 36.1177  23
  -1   8 -13 45.3874 54.1740  17
   1  -8  13 71.8665 30.0489  26
  -1   8 -14 11.2613 49.6596  17
  -1  -8 -14 35.5502 23.6162   3
  -1  -8 -14 19.1606 33.3291  23
  -1  -8 -15 13.4487 30.4149  23
  -1  -8 -16 288.771 28.7737  23
   1  -9 -14 17.9470 25.4419  23
   1   9 -14 49.2961 43.6876  17
  -1  -9  14-7.29384 23.4394  26
  -1   9  13-22.9851 53.6597   1
   1  -9 -13 26.2413 29.5363  23
   1   9 -13-73.1033 49.6562  17
  -1  -9  13-32.5396 25.9795  26
  -1   9  12 62.9769 59.0854   1
   1  -9 -12 3.86271 33.1615  23
  -1  -9  12-16.7070 26.9362  26
  -1  -9  11 1777.48 80.4392  26
  -1   9  11 2524.09 104.822   1
  -1  -9  10 615.293 40.9379  26
  -1   9  10 818.720 73.9015   1
  -1   9   9 61.4298 65.6434   1
  -1  -9   8 298.632 31.4943  26
  -1   9   8 416.832 66.1901   1
  -1  -9   7 9.37856 25.2033  26
  -1   9   7-10.9555 43.7185  15
   1   9  -7 24.3886 42.8627  15
   1   9  -7 7.72331 46.9306   6
  -1   9   7-22.2679 63.0698   1
   1   9  -6 3987.18 146.184  15
  -1   9   6 4430.68 148.320  15
  -1  -9   5 225.664 29.9418  20
  -1   9   5 247.171 57.7253   1
  -1   9   5 234.233 47.3356  15
   1   9  -5 182.019 44.8744  15
  -1   9   5 335.166 58.2016   7
  -1  -9   4 1980.64 82.1393  20
  -1   9   4 1823.48 95.7598   1
  -1   9   4 2198.68 92.7929  15
   1   9  -4 2037.97 90.7409  15
  -1   9   4 2091.71 99.4530   6
  -1   9   4 2221.44 98.5081   7
   1   9  -4 1881.76 96.7872   6
   1   9  -3 3058.93 122.191  15
  -1   9   3 3245.55 123.752  15
   1   9  -3 2989.68 128.443   6
  -1   9   3 3410.45 130.116   7
  -1   9   3 3155.67 130.213   6
  -1  -9   3 2794.86 114.582  20
  -1   9   2 2229.82 97.8077  15
   1   9  -2 2238.69 96.8372  15
  -1   9   2 2251.12 104.574   6
  -1   9   2 2454.83 105.715   7
   1   9  -2 2018.86 101.249   6
  -1  -9   2 2256.89 89.8619  20
   1   9  -1 50.3322 38.7761  15
  -1   9   1 62.2030 39.1535  15
  -1   9   1 119.783 58.3856  17
  -1   9   1 97.8235 49.2065   6
   1   9  -1 39.4308 46.0831   6
  -1   9   1 59.0816 56.8330  19
  -1  -9   1 78.8409 25.7371  20
   1   9   0 1143.37 62.2891  15
  -1   9   0 1343.45 75.4059  17
  -1   9   0 1194.75 63.1951  15
  -1   9   0 1225.99 72.2771   6
   1   9   0 1086.59 70.1756   6
  -1  -9   0 1263.78 55.8894  20
  -1   9   0 1233.66 73.9118  19
   1   9   0 1132.54 72.0442  19
   1   9   1 5637.18 200.466  17
   1   9   1 4964.68 198.630  15
  -1   9  -1 5821.45 203.196  17
  -1   9  -1 4899.00 198.497  15
  -1   9  -1 4944.51 203.963   6
   1   9   1 4854.89 202.950   6
  -1   9  -1 5805.50 202.461  19
  -1  -9  -1 5805.69 196.604  20
  -1   9  -2 697.081 64.7902  17
  -1   9  -2 636.909 49.4295  15
   1   9   2 615.527 51.5439  15
   1   9   2 550.162 56.7405   6
  -1   9  -2 528.356 57.6864   6
  -1   9  -2 689.265 56.9867  19
  -1  -9  -2 684.224 42.2117  20
   1   9   3 81.0868 44.5465  15
  -1   9  -3 87.6364 41.5396  15
  -1   9  -3 81.2875 50.6833   6
   1   9   3 113.550 52.5618   6
  -1  -9  -3 91.1083 35.6566  20
  -1  -9  -4 2266.76 95.2267  23
  -1   9  -4 2296.30 99.8124  15
   1   9   4 2352.69 100.906  15
   1   9   4 2191.02 105.749   7
  -1   9  -4 2112.22 105.023   6
   1   9   4 2197.29 106.223   6
  -1   9  -5 755.808 55.6053  15
   1   9   5 874.252 58.4166  15
  -1  -9  -5 769.866 49.6395  23
  -1   9  -6 25.1370 41.1210  15
   1   9   6 70.5604 45.6916  15
  -1  -9  -6 92.8589 35.9541  23
  -1  -9  -7 41.2004 34.5335   3
  -1  -9  -7 2.10265 37.4329  23
  -1   9  -7-17.6809 41.2364  15
   1   9   7-42.3318 45.5053  15
  -1   9  -7-3.13233 42.3302   6
  -1  -9  -8 726.270 44.9449   3
  -1   9  -8 618.780 63.5959   7
  -1  -9  -8 698.175 53.3826  23
  -1  -9  -9 6225.60 214.010   3
   1   9   9 5958.40 221.605   1
  -1  -9 -10 16.2431 28.4471   3
   1   9  10 51.2773 56.3078   1
  -1  -9 -10 5.40174 40.7412  23
  -1   9 -10-21.7773 58.9774  17
  -1  -9 -11 157.988 29.6014   3
   1   9  11 195.785 57.8553   1
  -1  -9 -11 136.915 40.4251  23
  -1   9 -11 183.137 59.3812  17
   1   9  12 68.4130 55.2712   1
  -1  -9 -12 53.7876 25.7376   3
  -1  -9 -12 39.0629 35.6672  23
  -1   9 -12 74.6561 53.8780  17
  -1  -9 -13 107.826 23.2585   3
   1   9  13 79.4268 48.9130   1
  -1   9 -13 72.1676 50.3346  17
  -1  -9 -13 53.7747 32.5990  23
  -1   9 -14 80.7419 43.6220  17
  -1  -9 -14 57.0287 26.8771  23
  -1  10  14 695.329 47.8969  19
   1  10 -13 671.132 51.2702  17
   1  10 -12 303.513 50.2322  17
  -1 -10  12 203.594 26.2124  26
   1  10 -11-62.7110 53.2301  17
  -1 -10  11-4.65620 23.2368  26
  -1  10  11 6.55257 54.6984   1
  -1 -10  10 28.9021 23.9569  26
  -1  10  10 99.2718 56.9109   1
  -1 -10   9 72.6206 25.3185  26
   1  10  -9 111.007 53.6663   7
  -1  10   9 63.3788 62.3282   1
  -1 -10   8 163.732 26.7003  26
  -1  10   8 258.918 59.9602   1
   1  10  -7 13.0944 44.1942   6
  -1 -10   7-10.5539 24.9706  26
   1  10  -6 27.0429 48.9899   6
  -1  10   6 39.4457 48.4241   6
   1  10  -5 899.888 57.2857  15
  -1  10   5 926.341 58.8096  15
  -1  10   5 840.130 60.7471   6
   1  10  -5 869.230 63.2293   6
  -1  10   4 598.187 54.5352  15
   1  10  -4 588.531 53.0000  15
  -1  10   4 567.595 57.2254   6
  -1  10   4 537.005 62.5462   7
   1  10  -4 476.031 57.5674   6
  -1  10   3 154.745 47.5082  15
   1  10  -3 119.665 45.7375  15
   1  10  -3 134.970 50.2619   6
  -1  10   3 120.971 58.4093   7
  -1  10   3 125.629 50.3409   6
  -1  10   3 179.160 67.2863  19
  -1  10   2-44.0348 46.5417  15
   1  10  -2 5.56034 44.8574  15
  -1  10   2-30.7673 61.5545   7
   1  10  -2 0.74601 50.0236   6
  -1  10   2-12.5801 50.3207   6
  -1  10   2-13.1875 62.8940  19
   1  10  -1 457.834 51.6567  15
  -1  10   1 491.035 67.6734  17
   1  10  -1 448.993 65.7317  17
  -1  10   1 363.450 51.4246  15
   1  10  -1 355.439 55.3875   6
  -1  10   1 369.560 54.9129   6
  -1  10   1 492.993 64.0994  19
  -1  10   0 125.965 45.8103  15
  -1  10   0 210.888 65.1787  17
   1  10   0 78.2482 45.1926  15
   1  10   0 78.6390 62.3723  17
  -1  10   0 153.946 62.8465  19
  -1  10  -1 1171.45 66.8793  15
   1  10   1 1277.49 68.1150  15
  -1  10  -1 1348.62 80.9941  17
  -1  10  -1 945.503 77.0824   7
  -1  10  -1 1014.69 70.4564   6
   1  10   1 1078.65 72.1732   6
  -1  10  -1 1146.62 70.8738  19
  -1 -10  -1 1047.33 53.7697  20
   1  10   1 1058.96 75.6041  19
   1  10   2 2200.81 94.8882  15
  -1  10  -2 2069.59 93.7463  15
  -1  10  -2 2282.96 103.965  17
  -1  10  -2 1962.66 101.434   7
   1  10   2 2115.13 100.606   6
  -1  10  -2 2070.60 98.5141   6
  -1 -10  -2 2020.57 85.4850  20
   1  10   2 1871.70 102.796  19
  -1  10  -3 4858.72 175.456  17
  -1  10  -3 4352.78 168.964  15
   1  10   3 4528.31 170.539  15
  -1  10  -3 4023.46 171.896   6
  -1  10  -3 4118.82 173.782   7
   1  10   3 4156.28 173.837   7
   1  10   3 4577.12 175.836   6
  -1 -10  -3 4618.14 165.849  20
   1  10   4 301.267 49.1348  15
  -1  10  -4 346.673 68.9538  17
  -1  10  -4 306.150 47.7375  15
  -1  10  -4 298.621 60.6438   7
  -1  10  -4 251.109 49.4740   6
   1  10   4 335.137 56.6060   6
   1  10   4 312.610 60.9699   7
  -1 -10  -4 260.960 39.9469  20
   1  10   5 273.058 49.8739  15
  -1  10  -5 201.234 45.5205  15
  -1  10  -5 317.555 67.3615  17
  -1  10  -5 187.253 46.4492   6
   1  10   5 236.182 56.3670   6
  -1  10  -5 147.517 58.4321   7
  -1 -10  -5 193.811 39.4235  20
  -1 -10  -6 954.020 53.1044   3
  -1  10  -6 866.651 69.5855   7
  -1  10  -6 875.369 60.5286   6
   1  10   6 1042.21 67.4028   6
  -1 -10  -7 16.6010 29.4831   3
  -1  10  -7-39.7427 40.8736  15
  -1  10  -7 3.23298 54.1833   7
  -1 -10  -7-48.0902 43.0620  20
  -1 -10  -8 241.533 31.6069   3
  -1  10  -8 237.599 62.3939  17
  -1  10  -8 265.293 55.8276   7
  -1 -10  -8 249.977 42.8812  20
  -1 -10  -9 375.633 33.5559   3
  -1 -10  -9 403.193 43.1059  20
  -1  10  -9 451.501 62.6492  17
  -1  10  -9 401.395 52.6132   7
  -1 -10 -10 33.3855 33.1165  20
  -1 -10 -10-13.8902 26.1075   3
  -1  10 -10 22.7443 56.0839  17
  -1 -10 -10 19.2101 31.0261  23
  -1 -10 -11 114.341 25.1640   3
  -1 -10 -11 77.1508 29.6003  23
  -1  10 -11 89.3902 53.2697  17
  -1 -10 -12 43.4497 30.7733  20
  -1 -10 -12 67.6627 26.8255  23
  -1  10 -12 98.7088 48.9201  17
  -1 -10 -13 564.600 37.7642  20
  -1  10 -13 766.430 50.3156  17
  -1  11  12 148.603 41.6227  19
   1  11 -12 162.785 41.6915  17
  -1  11  11 789.188 57.8067  19
   1  11 -11 729.721 55.5751  17
  -1  11  10 249.061 55.6802  19
   1  11 -10 263.278 52.3384  17
   1  11  -9 63.8323 46.6117   7
   1  11  -9 54.6140 54.2744  17
   1  11  -8 1095.23 70.8614   7
   1  11  -8 1338.47 76.1458  17
  -1  11   7 376.498 66.5190  19
   1  11  -7 307.182 57.4409   7
   1  11  -7 377.997 42.3074  15
   1  11  -7 372.338 61.6638  17
  -1  11   6 596.616 70.5270  19
   1  11  -6 646.185 52.8575   6
   1  11  -6 609.901 50.7735  15
   1  11  -6 631.567 65.9319  17
  -1  11   6 617.228 47.7337  15
  -1  11   5 28.9742 64.2549  19
   1  11  -5 13.0671 46.3903   6
   1  11  -5 93.7807 43.7425  15
   1  11  -5 95.4522 62.8628  17
  -1  11   5 42.1958 42.9218  15
  -1  11   4 844.473 73.8299  19
   1  11  -4 856.336 65.2989   6
  -1  11   4 860.243 62.7957   6
  -1  11   4 887.776 68.8104   7
   1  11  -4 950.716 60.6824  15
   1  11  -4 966.466 75.6308  17
  -1  11   4 971.148 61.3157  15
   1  11  -3 2015.01 97.2049   6
  -1  11   3 2057.11 96.4000   6
  -1  11   3 2012.52 99.2808   7
  -1  11   2 624.387 56.9637   6
  -1  11   2 569.162 64.8528   7
   1  11  -2 705.832 61.0425   6
  -1  11   1 33.3736 57.4708   7
   1  11  -1 3.90987 51.3090   6
  -1  11   1-1.40410 46.9267   6
   1  11   0 28.4448 51.2647   6
  -1  11   0 56.1133 45.6020   6
   1  11   0 64.7202 61.3810   7
  -1  11   0 154.808 60.6581   7
  -1  11  -1 4763.33 189.875   7
   1  11   1 5252.81 192.412   6
  -1  11  -1 4774.37 187.718   6
   1  11   1 4701.86 189.716   7
  -1  11  -2 552.071 54.8197   6
   1  11   2 598.763 67.3980   7
   1  11   2 746.264 62.6156   6
  -1  11  -2 523.362 65.1568   7
  -1  11  -3 3643.12 147.168   6
  -1  11  -3 3615.23 151.510   7
   1  11   3 3858.28 150.416   7
   1  11   3 4267.54 154.379   6
   1  11   3 3211.80 149.447  19
   1  11   4 1990.07 109.174  19
   1  11   4 2534.67 107.425   6
  -1  11  -4 1918.96 105.948   7
  -1  11  -4 2216.59 100.933   6
  -1  11  -4 2331.53 99.0181  15
   1  11   4 2523.70 101.139  15
  -1  11  -4 2425.87 110.673  17
  -1  11  -5 142.444 57.0407   7
   1  11   5 222.554 50.6763   6
   1  11   5 194.872 46.4893  15
  -1  11  -5 231.878 64.7005  17
  -1  11  -5 215.045 43.3675  15
   1  11   6 1654.36 80.2906   6
  -1  11  -6 1427.95 70.3307  15
  -1  11  -6 1649.61 87.5288  17
   1  11   6 1721.21 76.1101  15
  -1  11  -7-62.1923 51.8087   7
  -1  11  -7-27.0678 35.2074  15
  -1  11  -7-10.6235 58.8156  17
  -1  11  -8 19.5686 47.1497   7
  -1  11  -8 36.5748 56.3131  17
  -1  11  -9-36.0557 44.7154   7
  -1  11  -9-72.3252 55.1493  17
  -1  11 -10 715.919 59.5869  17
  -1  11 -11 172.754 47.2186  17
  -1  11 -12 373.203 42.3619  17
  -1  12  10 23.2163 39.1991  19
   1  12 -10 12.5392 41.1710  17
  -1  12   9 735.120 54.2202  19
   1  12  -9 744.791 55.2815  17
  -1  12   8 0.31054 47.7665  19
   1  12  -8 0.97015 50.9980  17
  -1  12   7 331.430 53.2083  19
   1  12  -7 280.605 48.8564   7
   1  12  -7 274.808 55.5384  17
  -1  12   6 168.597 53.4879  19
   1  12  -6 108.216 50.8227   7
   1  12  -6 114.310 35.5966  15
   1  12  -6 202.416 56.5734  17
  -1  12   5 238.763 55.9478  19
   1  12  -5 196.988 53.7600   7
   1  12  -5 271.534 43.6613   6
   1  12  -5 201.524 40.6237  15
   1  12  -5 292.752 60.0601  17
  -1  12   5 280.446 38.7054  15
  -1  12   4-24.9420 59.9926  19
   1  12  -4 11.2008 42.6635   6
   1  12  -4 11.1896 53.0026   7
   1  12  -4-15.0024 39.4967  15
   1  12  -4 10.4075 60.4276  17
  -1  12   4 2.38439 36.0634  15
  -1  12   3-52.9402 59.7102  19
   1  12  -3 22.5710 42.6532   6
  -1  12   3-50.0168 53.5385   7
   1  12  -3 1.65308 55.0046   7
   1  12  -3-17.8079 58.9637  17
   1  12  -3-7.91257 40.1550  15
  -1  12   3-33.8062 38.5486  15
  -1  12   2 63.9911 52.1859  19
   1  12  -2-10.6248 55.5767   7
  -1  12   2-12.4547 55.0140   7
   1  12  -2 9.47952 44.0568   6
   1  12  -2 75.6653 59.7633  17
  -1  12   2 2.82114 40.4450  15
   1  12  -2 27.9097 40.4401  15
   1  12  -1 31.0360 56.6638   7
   1  12  -1 81.1131 45.6087   6
  -1  12   1 108.001 56.0203   7
  -1  12   1 39.4728 43.4513   6
   1  12  -1 69.7896 42.0062  15
  -1  12   1 30.1994 41.0874  15
   1  12   0 2.67096 45.4084   6
  -1  12   0 25.4495 54.4943   7
   1  12   0-19.3397 57.0557   7
  -1  12   0 8.65793 43.4083   6
   1  12   0 26.1033 40.5012  15
  -1  12   0 44.9627 39.9591  15
   1  12   1 851.635 60.1969   6
   1  12   1 687.270 64.9678   7
  -1  12  -1 755.983 56.3011   6
  -1  12  -1 655.504 63.8787   7
   1  12   1 866.210 55.4961  15
  -1  12  -1 781.074 67.3362  17
  -1  12  -1 733.602 53.1213  15
   1  12   2 39.7151 54.0888   7
   1  12   2 135.433 47.0234   6
  -1  12  -2 67.7824 53.4107   7
   1  12   2 133.941 42.8246  15
  -1  12  -2 66.7947 40.3552  15
  -1  12  -2 136.698 59.8862  17
   1  12   3 39.7282 53.1942   7
  -1  12  -3 64.5076 51.7953   7
   1  12   3 57.6519 44.8210   6
  -1  12  -3 134.135 61.3805  17
   1  12   3 71.4051 42.2586  15
  -1  12  -3 57.1995 38.5594  15
   1  12   4 929.380 66.5178  19
   1  12   4 928.974 61.8465   6
  -1  12  -4 788.058 64.6793   7
   1  12   4 1058.22 58.7235  15
  -1  12  -4 863.809 72.2045  17
  -1  12  -4 914.357 52.8528  15
   1  12   5 1155.18 71.6948  19
  -1  12  -5 1001.03 67.5733   7
  -1  12  -5 1038.96 56.6083  15
  -1  12  -5 1167.40 74.8897  17
   1  12   5 1217.08 60.3666  15
   1  12   6 21.7211 54.0169  19
  -1  12  -6-19.5019 46.6507   7
  -1  12  -6-36.8340 56.1641  17
   1  12   6 44.3533 34.5204  15
   1  12   7 277.152 54.0675  19
  -1  12  -7 315.574 48.1690   7
  -1  12  -7 315.419 55.8085  17
   1  12   8-15.6229 50.7641  19
  -1  12  -8 15.9393 50.5260  17
   1  12   9 784.651 55.0920  19
  -1  12  -9 714.863 55.5146  17
   1  12  10-2.75726 39.5463  19
  -1  12 -10-11.0732 39.3031  17
  -1  13   7 17.4896 35.8059  19
   1  13  -7-22.4605 40.0741  17
  -1  13   6 46.9322 39.0395  19
   1  13  -6 46.9026 43.8856  17
  -1  13   5 6.26756 39.8913  19
   1  13  -5-21.3141 28.9099  15
   1  13  -5 19.7181 45.5963  17
  -1  13   4-14.6004 40.9485  19
   1  13  -4-2.65688 30.6433  15
   1  13  -4 27.6137 42.8567   7
  -1  13   3 291.332 34.8877  15
   1  13  -3 243.417 36.3109  15
   1  13  -3 269.529 46.9889   7
   1  13  -2 135.025 35.6064  15
  -1  13   2 190.482 33.9876  15
   1  13  -2 134.493 46.7656   7
   1  13  -1 231.975 38.3868  15
  -1  13   1 206.748 34.8232  15
   1  13  -1 199.748 47.9462   7
   1  13  -1 215.393 40.4937   6
   1  13   0 7.16766 35.6521  15
  -1  13   0 44.4647 33.4241  15
   1  13   0-0.50494 38.0470   6
  -1  13   0 42.6187 47.9396   7
   1  13   0 47.0102 48.2241   7
  -1  13  -1 110.555 32.8547  15
   1  13   1 114.202 36.6330  15
  -1  13  -1 162.962 47.5153   7
   1  13   1 115.501 40.0090   6
   1  13   1 77.2487 47.6886   7
   1  13   2 167.083 36.3427  15
  -1  13  -2 146.470 33.1359  15
   1  13   2 184.776 48.2642   7
  -1  13  -2 159.694 47.0576   7
   1  13   3 56.8527 33.5515  15
  -1  13  -3 38.8754 30.8012  15
  -1  13  -3 0.81302 44.0139   7
   1  13   4 515.331 37.9800  15
  -1  13  -4 394.979 52.4553  17
  -1  13  -4 491.832 48.6166   7
  -1  13  -5-36.6916 46.0455  17
   1  13   5 22.1976 28.5363  15
  -1  13  -6 27.4823 43.5421  17
  -1  13  -7 33.1185 39.7372  17
   1  14  -2 668.152 36.4202  15
   1  14  -1 219.712 27.4823  15
   1  14   0 581.400 35.2430  15
   1  14   1 36.0513 25.2249  15
   2   0 -19 1.77427 27.9963  23
  -2   0  19 12.7354 25.3915  24
   2   0 -18 12.8214 24.5425   8
   2   0 -18-6.39410 31.6609  23
  -2   0  18 21.8098 30.6119  24
  -2   0  17-6.90472 33.4351  24
   2   0 -17 2.14717 24.4551   8
   2   0 -17 38.8980 30.5467  12
   2   0 -16 46.2980 26.3305   8
   2   0 -16 40.9321 33.0234  12
   2   0 -15 16.6560 26.2908   8
   2   0 -15-2.78652 33.3382  12
   2   0 -14 3197.18 115.907   8
   2   0 -14 2741.24 116.478  12
  -2   0  13-8.36225 36.7089  26
   2   0 -13 4.63660 25.1747   8
   2   0 -13-2.63649 29.4469  12
   2   0 -12 6207.01 205.922   8
   2   0 -12 6091.22 205.031   3
   2   0 -12 5219.78 205.584  12
  -2   0  12 4930.79 207.493  26
   2   0 -11 3.05403 20.4995   3
   2   0 -11 4.24975 21.3040   8
   2   0 -11 0.42452 22.9600  12
  -2   0  11-2.34105 28.8059  26
   2   0 -10 2739.61 101.251   3
   2   0 -10 2623.77 102.907  12
  -2   0  10 2714.80 104.747  26
   2   0  -9-2.59558 16.7012   3
  -2   0   9 20.1208 23.3660  26
   2   0  -8 1239.79 55.3710  13
  -2   0   8 1121.27 53.3012  26
   2   0  -7-1.83759 15.6515   3
   2   0  -6 4076.77 145.301   3
   2   0  -6 4048.66 146.014  13
  -2   0   6 4149.34 146.407  26
   2   0  -5-7.53961 13.8268   3
  -2   0   5 6.16203 13.7262  26
   2   0  -5 1.47261 16.1181   6
   2   0  -5 15.4757 17.5100  13
   2   0  -4 1002.00 42.8956  11
  -2   0   4 986.052 41.2434  26
  -2   0   3-10.6397 11.4832  26
   2   0  -3-7.59622 16.2771  21
   2   0  -3-0.98454 17.9818  11
   2   0  -3 4.73212 10.4563   3
   2   0  -3-5.77589 14.8053   2
  -2   0   3-4.58623 13.5904   3
  -2   0   3-2.64828 18.7853  14
   2   0  -3 0.09083 17.1502  13
   2   0  -2 18021.0 610.393  21
  -2   0   2 17586.2 609.868  11
   2   0  -2 17874.1 610.235   8
  -2   0   2 18017.8 610.327  20
  -2   0   2 17920.9 610.071  14
   2   0  -2 16233.4 609.931   3
  -2   0   2 17794.7 610.122   3
  -2   0   1 0.56199 7.18285  20
  -2   0   1 1.97521 12.2484  19
  -2   0   1 7.78469 13.4023  18
  -2   0   1 2.02417 5.91276   8
   2   0  -1-0.62593 5.58684   8
  -2   0   1 0.48135 6.18619   3
   2   0  -1 0.58448 8.81832  21
   2   0   0 96558.1 3606.49   1
  -2   0   0 99462.9 3606.04  20
   2   0   0 100757. 3606.15  16
  -2   0   0 106708. 3606.09   8
  -2   0   0 100097. 3606.38   4
   2   0   1 6.07945 11.0442   9
  -2   0  -1 8.12264 20.5265  10
   2   0   1 12.6558 7.94571  24
  -2   0  -1-3.37825 14.7433  17
  -2   0  -1 14.7035 8.57925  23
  -2   0  -2 14987.7 499.904  12
  -2   0  -2 14317.0 499.413  22
   2   0   2 13390.8 500.179  10
   2   0   2 15058.7 499.977   9
  -2   0  -2 14501.2 499.868   9
  -2   0  -2 14309.5 499.477  17
   2   0   2 14188.4 499.538   7
  -2   0  -3 27.6304 13.8613   3
   2   0   3 41.6474 17.6941  26
   2   0   3 47.3508 21.9888   9
  -2   0  -3 34.3960 20.2878   9
  -2   0  -3 63.6766 20.2692  17
  -2   0  -3 25.5525 13.2348  12
  -2   0  -4 2982.49 109.892  12
   2   0   4 2801.39 110.963  26
  -2   0  -5-22.3130 16.3413   3
   2   0   5-2.94617 17.8031   2
   2   0   5-13.3073 17.8784   6
  -2   0  -5 4.72174 14.1316  12
   2   0   5 4.77244 17.6842  26
   2   0   6 22519.8 856.192  26
  -2   0  -6 22852.3 855.006  12
  -2   0  -6 26878.7 855.143   3
   2   0   6 25754.1 855.365   2
   2   0   7 19.2629 19.6395   2
  -2   0  -7-4.51194 17.2498   3
   2   0   8 99.0637 25.4233  26
  -2   0  -8 80.6753 20.6977  12
   2   0   8 82.4701 20.7160   2
  -2   0  -8 96.7129 19.4203   3
   2   0   9 12.4102 26.0256  26
  -2   0  -9 7.94735 19.5126   3
   2   0   9 10.0784 20.4801   2
  -2   0  -9 1.48625 20.8640  12
   2   0  10 326.874 27.7784   2
  -2   0 -10 328.589 25.5256   3
  -2   0 -10 323.021 28.3552  12
   2   0  11 1.13611 25.3361   2
  -2   0 -11-15.5675 20.9457   3
  -2   0 -11 7.96298 25.7837  12
  -2   0 -12 0.35879 23.3306   3
  -2   0 -12 29.2919 28.7808  12
  -2   0 -13 15.5613 26.6123   3
  -2   0 -13 19.0918 31.6304  12
   2   0  14 3342.05 144.054  24
  -2   0 -14 4078.26 141.993   8
  -2   0 -14 3573.36 143.669  12
  -2   0 -14 3906.87 140.876   3
   2   0  15 14.7489 37.4128  24
  -2   0 -15-21.7593 23.8499   8
  -2   0 -15 25.0743 35.7935  23
  -2   0 -16 293.407 28.9457   8
  -2   0 -16 176.473 39.4618  23
   2   0  16 163.368 38.6340  24
   2   0  17-1.53092 33.6778  24
  -2   0 -17 31.2436 34.5759  23
  -2   0 -17 8.27209 22.1976   8
   2   0  18 84.1512 31.9118  24
  -2   0 -18 110.873 28.0209  23
  -2   0 -18 139.224 20.9323   8
   2   0  19 4.52837 28.4576  24
   2  -1 -19 48.4582 27.6554  23
   2   1 -19 12.8566 26.4150  23
  -2  -1  19 25.4390 24.7262  24
  -2  -1  18 48.5790 29.5659  24
  -2   1  18 107.037 31.3977  24
   2   1 -18 85.0328 25.9595   8
   2  -1 -18 112.916 23.8147   8
   2  -1 -18 126.508 33.8676  23
   2  -1 -17 725.361 45.2654  12
   2   1 -17 662.468 44.2743  12
   2   1 -17 794.242 43.1541   8
   2  -1 -17 833.577 40.9629   8
  -2   1  16 2320.31 105.649  24
   2   1 -16 2408.08 103.940  12
   2  -1 -16 2637.94 105.769  12
   2   1 -16 2751.49 102.992   8
   2  -1 -16 2891.56 104.140   8
  -2   1  15 10.6957 33.6159  24
   2  -1 -15 41.5137 26.5885   8
   2   1 -15 24.1692 26.2123   8
   2  -1 -15 46.4316 34.3463  12
   2   1 -15 49.5115 32.2302  12
   2  -1 -14 6892.24 225.499   8
   2   1 -14 7007.31 225.929   8
  -2  -1  14 5211.45 227.418  26
   2  -1 -14 5674.36 225.510  12
   2   1 -14 5901.82 225.736  12
   2  -1 -13 456.670 33.7854   3
   2   1 -13 401.420 32.2799   8
   2  -1 -13 444.699 33.2050   8
  -2  -1  13 349.436 41.7770  26
   2  -1 -13 353.297 35.7750  12
   2   1 -13 351.960 35.9933  12
   2  -1 -12 705.684 38.4123   3
   2   1 -12 747.190 37.4833   8
  -2  -1  12 549.955 43.2299  26
   2   1 -12 588.156 38.8324  12
   2  -1 -12 599.801 40.1930  12
  -2   1  11 1.42736 30.5322  26
  -2  -1  11 1.40112 27.7946  26
   2   1 -11 34.4187 20.3640   8
   2  -1 -11 21.9606 23.0154  12
   2   1 -11 17.5603 23.7278  12
   2  -1 -11 29.9678 21.0122   3
  -2   1  10 17.9709 27.7200  26
  -2  -1  10 8.17691 23.2378  26
   2  -1 -10 3.60434 18.2156   3
   2   1 -10 6.82493 18.6819   8
   2  -1 -10-8.37291 22.0720  12
   2   1  -9 1318.41 54.2075   3
   2  -1  -9 1442.29 54.1902   3
   2   1  -9 1469.78 55.2000   8
  -2   1   9 1260.09 58.3344  26
  -2  -1   9 1248.52 56.6819  26
   2  -1  -9 1294.47 57.0233  12
   2   1  -9 1315.47 58.1533  13
   2   1  -8 433.647 24.9878   3
   2  -1  -8 460.256 25.6626   3
   2   1  -8 502.928 26.0084   8
  -2  -1   8 355.026 27.9573  26
  -2   1   8 376.726 30.3968  26
   2   1  -8 464.365 33.1467  13
   2  -1  -8 439.558 29.7076  12
   2  -1  -7 2068.57 73.4609   3
   2   1  -7 1808.87 72.8239   3
   2   1  -7 1991.04 73.3286   8
  -2   1   6 1669.36 61.1783  26
  -2  -1   6 1678.81 60.4839  26
  -2   1   6 1844.14 58.4504  25
   2  -1  -6 1531.88 59.4038   3
   2   1  -6 1345.51 58.8526   3
   2   1  -6 1639.68 59.5745   8
   2  -1  -6 1208.88 62.3264   7
   2  -1  -6 1491.96 61.4221  13
   2   1  -6 1569.11 60.6648  13
  -2  -1   5 2401.65 93.3405  26
  -2   1   5 2548.50 93.5246  26
  -2   1   5 2752.93 92.4124  25
   2   1  -5 2618.57 93.0768   8
   2  -1  -5 2786.02 93.5276   3
   2   1  -5 2433.50 92.9459   3
   2  -1  -5 2470.36 95.1256   7
   2   1  -5 2578.08 93.3272  13
   2  -1  -5 2539.02 94.1077  13
  -2   1   4 5300.97 161.208  25
  -2   1   4 4794.94 161.180  26
   2  -1  -4 4136.33 160.693   2
  -2  -1   4 4835.89 161.500  20
   2  -1  -4 3976.49 160.905  13
   2  -1  -4 3655.87 162.250   7
   2  -1  -4 5364.47 161.901   6
   2  -1  -3 1462.37 49.1725   6
   2  -1  -3 1001.82 50.1063   7
  -2   1   3 1438.16 43.7947  26
   2   1  -3 1088.41 43.4890   8
   2  -1  -3 1067.70 43.6062   2
   2  -1  -3 1087.77 42.9990   3
  -2   1   3 1253.66 45.3695   3
   2   1  -3 1085.70 42.7195  18
  -2   1   3 1273.15 49.4353  14
   2  -1  -3 1060.70 44.8248  13
   2  -1  -2 176.223 12.2300   2
   2  -1  -2 169.794 11.1992   3
  -2   1   2 203.753 13.8921   3
  -2   1   2 205.985 11.2658  26
   2   1  -2 190.633 12.2005   8
  -2   1   2 208.182 25.1946  14
   2  -1  -2 184.168 14.6385  13
   2  -1  -2 206.823 23.5986   6
  -2   1   2 163.921 16.1237   5
   2  -1  -2 177.611 24.4615   7
  -2   1   1 869.610 35.2050   5
   2  -1  -1 1040.80 38.6896   6
   2   1  -1 813.466 33.9783   8
   2  -1  -1 695.058 32.3909   3
  -2   1   1 825.536 33.0520   3
  -2   1   1 971.207 32.4075  26
   2  -1  -1 886.278 33.0779  21
  -2   1   1 980.508 38.2232  18
  -2   1   1 961.579 35.2238  15
  -2   1   1 1078.40 32.2148  16
  -2   1   1 928.579 38.2941  11
  -2   1   1 927.062 38.3221  14
  -2   1   0 377.097 29.9790  10
  -2   1   0 333.824 22.8025   4
  -2   1   0 352.809 23.9819   7
  -2   1   0 391.169 28.4714   1
   2  -1   1 12686.2 412.036   6
  -2   1  -1 10597.1 411.136   7
  -2   1  -1 10850.9 409.605   3
  -2   1  -1 12608.1 411.251  25
   2  -1   1 14081.3 410.270  26
  -2   1  -1 12103.4 411.361  22
  -2   1  -1 14159.3 409.780  23
   2  -1   1 11131.5 410.049   9
  -2   1  -1 11289.0 411.696  10
   2   1   1 10797.0 410.774   9
  -2   1  -1 10870.9 409.700  20
  -2   1  -1 11858.7 410.793  15
  -2   1  -1 11649.4 411.081  17
  -2   1  -1 11400.8 411.028  14
   2  -1   1 12135.9 410.075  12
   2  -1   2 113.209 23.4359   6
  -2   1  -2 104.297 22.7915   7
   2  -1   2 121.455 11.4099  26
  -2   1  -2 127.314 16.2475  25
  -2  -1  -2 102.378 15.6498  23
  -2   1  -2 111.971 21.4805  22
   2   1   2 85.9154 17.1491   9
  -2   1  -2 111.056 14.9292   9
  -2   1  -2 125.441 10.2382  12
   2   1   2 93.1338 12.9122  17
   2  -1   2 123.829 12.2424   2
  -2   1  -2 120.982 8.40383   3
  -2   1  -3 1796.54 63.6801  25
   2  -1   3 1990.50 63.4406  26
  -2   1  -3 1681.44 64.1143   9
   2   1   3 1598.16 65.3497   9
   2  -1   3 1843.59 66.5431   6
  -2   1  -3 1698.52 65.7525   7
  -2   1  -3 1853.10 62.7878  12
   2  -1   3 1688.15 63.0106   2
  -2   1  -3 1865.21 62.0537   3
   2  -1   4 7666.05 246.317  26
  -2   1  -4 6381.51 245.440   7
   2  -1   4 7087.17 246.223   6
  -2  -1  -4 6092.71 245.945  12
  -2   1  -4 7587.75 245.855  12
  -2   1  -4 7403.53 245.367   3
   2  -1   5 1396.32 58.7038  26
  -2   1  -5 1527.09 58.4513   7
  -2   1  -5 1715.39 58.5346  12
  -2  -1  -5 1443.04 58.3470  12
  -2  -1  -5 1578.73 60.0289   3
   2  -1   5 1644.34 59.2561   2
   2   1   5 1590.81 59.9614   2
  -2   1  -6 291.271 23.2532   5
  -2  -1  -6 285.261 21.1136  12
  -2   1  -6 336.287 20.7730  12
   2   1   6 251.668 23.1704   2
   2  -1   6 257.560 23.2349   2
  -2   1  -6 285.967 20.0646   3
  -2  -1  -6 284.651 21.8085   3
  -2   1  -7 6430.09 239.409   5
   2  -1   7 6952.75 241.581   2
   2   1   7 6644.52 241.373   2
  -2  -1  -7 7015.07 241.749   3
  -2  -1  -7 6578.11 241.963  12
  -2  -1  -8 2494.55 95.9489   3
  -2   1  -8 2727.67 95.2931   3
   2  -1   8 2627.06 96.7521   2
   2   1   8 2499.61 96.3659   2
  -2   1  -8 2633.33 96.6866  12
  -2  -1  -8 2530.16 97.1466  12
   2  -1   8 2574.07 98.7214  26
  -2   1  -9 2266.39 73.5605   3
   2   1   9 1523.03 73.5388   2
   2  -1   9 2107.52 75.2958   2
  -2  -1  -9 1864.61 73.3195   3
  -2  -1  -9 1701.22 74.9930  12
  -2   1  -9 1893.41 73.9426  12
   2  -1   9 1957.61 77.6426  26
   2  -1  10 228.413 26.5225   2
  -2  -1 -10 280.685 24.8892   3
  -2   1 -10 272.583 22.9031   3
   2   1  10 216.896 26.4023   2
  -2   1 -10 235.413 26.6290  12
  -2  -1 -10 255.965 28.8442  12
  -2  -1 -11 494.687 32.1995   3
  -2   1 -11 506.081 31.1434   3
   2   1  11 500.642 35.1805   2
   2  -1  11 570.946 40.3082  26
  -2   1 -11 465.142 34.3607  12
  -2  -1 -11 469.778 35.7285  12
  -2   1 -12 1933.94 81.4912  12
  -2  -1 -12 1800.78 82.4296  12
  -2  -1 -12 1978.20 79.5895   3
   2   1  12 2035.44 82.2839   2
  -2   1 -12 2076.35 79.6313   3
  -2   1 -12 2036.35 79.4383   8
  -2  -1 -13 2110.92 84.3785   3
  -2   1 -13 2311.11 85.3029   3
  -2   1 -13 2136.40 83.7793   8
   2   1  13 1914.69 88.4233  24
  -2   1 -13 2070.51 86.7103  12
  -2  -1 -13 1887.61 87.1219  12
  -2  -1 -14 987.784 60.2836  23
  -2  -1 -14 1178.85 52.6115   3
  -2   1 -14 1174.00 51.1542   8
   2   1  14 868.143 58.4474  24
  -2   1 -14 1074.63 56.8847  12
  -2  -1 -15-42.5561 41.7632  23
  -2  -1 -15 14.7883 26.3688   3
   2   1  15-61.8371 41.7386  24
  -2   1 -15-4.33301 23.8952   8
  -2  -1 -15 2.51072 26.7070   8
  -2   1 -16 1630.53 73.7392  23
  -2  -1 -16 1649.09 76.5135  23
   2   1  16 1561.27 75.7140  24
   2  -1  16 1474.00 73.9868  24
  -2  -1 -16 1614.90 67.8404   8
  -2   1 -16 1604.83 66.6633   8
   2   1  17-10.6128 35.9269  24
   2  -1  17-10.1493 31.9341  24
  -2   1 -17-4.53076 21.5990   8
  -2  -1 -17 8.01014 22.9244   8
  -2   1 -17 29.5541 32.0484  23
  -2  -1 -17 46.0335 34.3689  23
   2   1  18 7.92738 33.2542  24
   2  -1  18 39.0040 30.2498  24
  -2  -1 -18 60.1171 20.3983   8
  -2  -1 -18 56.0068 29.0708  23
   2   1  19 428.532 32.0364  16
  -2  -1 -19 420.801 30.8564  23
   2   1  19 425.261 34.9887  24
   2  -1  19 344.241 32.4278  24
   2   2 -19 123.244 25.7352  23
   2  -2 -19 128.527 27.3437  23
  -2  -2  19 145.466 25.8221  24
   2  -2 -18 29.1542 21.6317   8
   2   2 -18 7.69459 24.8633   8
   2  -2 -18 0.47063 33.6826  23
  -2  -2  18 18.3709 27.7858  24
   2  -2 -17-47.4730 36.0188  23
  -2   2  17 51.5502 34.1044  24
   2   2 -17 9.60416 27.5434   8
   2  -2 -17 22.6055 24.1489   8
   2   2 -17 4.40319 28.5897  12
  -2   2  16 319.201 40.2642  24
   2  -2 -16 361.285 39.2322  12
   2   2 -16 286.741 34.6986  12
   2   2 -16 401.139 41.0267   8
   2  -2 -16 375.998 32.5885   8
   2  -2 -15 21.5424 24.9758   8
   2   2 -15 44.1423 26.6850   8
  -2  -2  14 1533.11 76.3547  26
  -2   2  14 1445.05 72.2959  24
   2  -2 -14 1601.50 67.2896   3
   2  -2 -14 1613.61 73.3871  12
   2   2 -14 1411.08 70.7007  12
   2   2 -14 1570.42 68.7601   8
   2  -2 -14 1711.52 69.3218   8
  -2   2  13 1245.54 61.4035  24
  -2  -2  13 1363.47 65.0446  26
   2   2 -13 1188.51 59.1277  12
   2  -2 -13 1220.91 61.3006  12
  -2  -2  12 711.325 45.3923  26
   2  -2 -12 807.058 40.3316   3
   2   2 -12 630.004 41.8098  12
   2  -2 -12 668.677 42.0525  12
   2   2 -12 766.928 40.1825   8
  -2  -2  11 206.669 27.7475  26
   2  -2 -11 221.289 24.5506   3
   2   2 -11 196.191 28.6998  12
   2  -2 -11 209.971 28.1683  12
   2   2 -11 225.450 24.9269   8
  -2  -2  10 975.361 49.4363  26
   2  -2 -10 1127.74 47.1745   3
   2   2 -10 1046.23 50.8070  13
   2  -2 -10 1017.46 50.1230  12
   2   2 -10 1178.95 47.9215   8
  -2  -2   9 12648.0 469.533  26
   2  -2  -9 13879.1 469.049   3
   2  -2  -9 12516.5 469.846  12
   2   2  -9 14056.9 470.211  13
   2   2  -9 13687.7 469.128   8
  -2  -2   8 546.117 31.5513  26
   2  -2  -8 632.257 30.2855   3
   2  -2  -8 498.718 31.9729  12
   2   2  -8 592.013 34.8332  13
   2   2  -8 592.103 29.6313   8
  -2  -2   7 3081.25 109.683  26
   2  -2  -7 3003.24 108.793   3
   2   2  -7 3124.61 110.265  13
   2  -2  -7 2764.08 109.527  12
   2   2  -7 2948.20 108.429   8
  -2   2   6 15668.2 535.461  26
   2   2  -6 15621.4 534.515   8
   2  -2  -6 14480.0 534.900  12
   2  -2  -6 15904.4 534.430   3
  -2   2   6 14988.4 533.831   2
   2   2  -5 32071.7 1104.30   8
  -2  -2   5 32039.0 1104.67  20
   2  -2  -5 33485.2 1104.17   3
   2  -2  -5 30804.1 1104.68  12
   2   2  -5 30348.4 1104.42  13
   2   2  -4 7.88994 12.2933   8
  -2   2   4 11.6796 12.5444   2
  -2   2   4-4.99286 19.0176  25
   2   2  -4-10.0329 16.6133  21
  -2  -2   4 14.8077 13.6238  20
  -2   2   4 13.3562 17.2340  15
  -2  -2   4 8.63896 12.9659  14
  -2   2   3 3060.52 120.878   2
   2  -2  -3 3367.43 121.965   3
  -2   2   3 3398.43 123.746  25
   2   2  -3 3434.59 122.830  21
   2  -2  -3 3264.68 122.373   9
  -2   2   3 3729.05 123.184  15
  -2   2   3 3891.65 124.706   6
   2  -2  -3 3588.02 123.153   5
  -2   2   3 3678.20 125.211   7
   2  -2  -3 4387.72 126.802   6
   2  -2  -2 9652.20 353.746   3
  -2   2   2 11478.3 355.660  25
  -2   2   2 11130.8 353.238  24
   2   2  -2 10655.5 354.595  21
  -2  -2   2 9209.56 354.120   8
   2  -2  -2 9449.77 353.552   9
   2   2  -2 9254.26 352.759  19
  -2   2   2 10823.8 355.016  17
  -2   2   2 10148.2 355.862  14
  -2   2   2 11808.8 355.088  15
  -2   2   2 11531.6 355.998   6
   2   2  -2 9589.16 354.475   8
  -2   2   2 10184.3 355.529   7
   2  -2  -2 10302.2 354.779   5
   2  -2  -2 12278.5 357.208   6
  -2   2   1 797.120 36.7036   5
  -2   2   1 794.925 44.3681   4
  -2   2   1 843.644 42.1043   7
   2  -2  -1 808.132 36.4418   5
  -2   2   1 958.609 40.0731   6
   2  -2  -1 1025.43 42.1876   6
   2  -2  -1 904.117 30.3946  26
  -2   2   1 952.636 37.1224  25
   2   2  -1 807.749 33.2865  21
   2  -2  -1 799.849 30.1530  12
  -2   2   1 877.052 50.7008  10
  -2   2   1 803.687 40.7219  11
   2  -2  -1 791.951 30.8769   9
  -2   2   1 936.388 36.5480  15
  -2   2   1 943.335 40.6742  17
   2  -2  -1 674.836 30.4641   3
  -2   2   0 119191. 4128.96   1
  -2   2   0 104831. 4128.48  11
   2  -2   0 123486. 4127.07  23
  -2   2   0 119579. 4129.19  10
   2  -2   0 122928. 4126.93  16
  -2   2   0 127089. 4129.64   6
  -2   2   0 108961. 4128.92   4
  -2   2   0 107849. 4128.50   5
  -2   2   0 104393. 4128.76   7
  -2   2  -1 8393.87 256.412   6
   2  -2   1 8420.49 257.809   6
  -2   2  -1 7334.13 255.033   5
  -2   2  -1 8154.95 255.914  25
   2   2   1 6863.64 254.587   9
  -2   2  -1 7229.66 256.502  10
   2  -2   1 6829.09 252.629   3
   2  -2   1 8049.64 256.471   1
   2  -2   1 7589.21 252.842  20
  -2   2  -1 7410.09 255.229  18
  -2   2  -1 8271.47 255.367  15
   2   2   1 6605.19 254.228  16
  -2   2  -1 7002.23 255.539  14
  -2   2  -1 7127.47 255.349  11
   2  -2   2 12842.0 391.686   6
  -2   2  -2 12142.4 390.297   6
  -2   2  -2 11094.7 389.448   5
   2  -2   2 11638.8 388.232  26
  -2   2  -2 10674.4 387.731   9
  -2   2  -2 11409.6 387.465   8
   2   2   2 9464.10 388.992   9
   2  -2   2 11170.0 390.493   1
   2  -2   2 10674.4 387.595   3
   2  -2   2 10727.4 388.028   2
  -2   2  -2 11257.7 389.317  19
  -2   2  -2 12044.0 389.369  15
  -2   2  -2 10430.8 389.604  14
  -2   2  -2 11904.3 387.652  12
  -2   2  -3 3320.16 120.544   6
  -2   2  -3 3150.53 119.859   5
   2   2   3 3170.49 119.603  24
   2  -2   3 3528.62 118.485  26
   2  -2   3 3523.38 117.892   3
   2  -2   3 3166.40 118.282   2
  -2   2  -3 3012.67 118.132   9
  -2   2  -3 3350.68 117.446   8
  -2   2  -3 3563.30 119.508  15
  -2   2  -3 3646.67 117.922  12
  -2   2  -3 3150.99 121.014  14
  -2   2  -4 1582.21 62.3672   5
   2   2   4 1385.01 61.4577  24
   2  -2   4 1577.35 60.0117  26
  -2  -2  -4 1341.20 61.4185  23
   2   2   4 1617.49 63.8276   9
  -2   2  -4 1484.36 60.8527   9
  -2   2  -4 1729.45 59.4276  12
  -2   2  -4 1543.02 63.4320  14
  -2   2  -4 1571.66 60.4428  15
  -2   2  -4 1702.24 59.0417   3
   2   2   5 9633.03 346.331  24
   2  -2   5 10155.4 345.680  26
   2   2   5 9779.03 346.285   9
  -2   2  -5 9949.87 345.255   5
  -2   2  -5 9908.64 345.163  14
  -2   2  -5 10662.7 345.129  12
   2  -2   5 9996.46 345.377   2
   2  -2   6 32318.2 1139.86  26
  -2   2  -6 34981.5 1139.50  12
  -2   2  -6 32110.6 1138.47  14
  -2  -2  -6 31608.8 1140.51   3
  -2   2  -6 34712.7 1138.87   3
   2  -2   6 32366.9 1139.52   2
   2   2   6 30807.6 1139.84   2
   2  -2   7 26339.5 924.254  26
   2   2   7 25060.7 924.788  24
  -2   2  -7 23884.2 921.971   7
   2   2   7 27591.9 924.191   2
  -2  -2  -7 28078.7 925.029   3
  -2   2  -7 30756.9 923.451   3
   2  -2   7 28149.8 924.016   2
  -2  -2  -7 26043.3 924.826  12
  -2   2  -7 25700.4 922.015  14
   2   2   8 458.963 29.9639   2
  -2  -2  -8 444.264 28.7777   3
  -2   2  -8 547.215 27.6010   3
   2  -2   8 462.900 29.5690   2
   2  -2   8 552.698 30.7485  26
   2   2   8 464.054 32.6409  24
  -2   2  -8 567.868 29.4980  12
  -2  -2  -8 440.219 30.8264  12
   2   2   9 201.717 24.3558   2
  -2  -2  -9 210.478 22.0637   3
  -2   2  -9 254.956 21.1357   3
   2  -2   9 143.768 25.6136  26
   2   2   9 150.938 26.9279  24
  -2  -2  -9 160.288 26.0005  12
  -2   2  -9 163.943 22.6310  12
  -2   2  -9 209.086 19.8802   8
  -2   2 -10 2114.70 73.9365   3
   2   2  10 2050.52 76.1584   2
  -2  -2 -10 1892.68 74.7530   3
   2  -2  10 1843.02 78.0534  26
   2   2  10 1811.69 77.9395  24
  -2   2 -10 1786.61 74.1688  12
  -2  -2 -10 1585.87 76.6219  12
  -2   2 -10 1906.41 73.3623   8
   2   2  11 7344.81 233.769   2
  -2  -2 -11 7137.17 233.591   3
   2  -2  11 5834.89 234.686  26
   2   2  11 6064.01 234.616  24
  -2   2 -11 6260.72 231.918  12
  -2  -2 -11 5749.66 233.300  12
  -2   2 -11 6695.08 231.315   8
  -2  -2 -12 2364.14 89.5919   3
   2   2  12 2567.02 91.2011   2
   2   2  12 2066.24 92.7099  24
   2  -2  12 1932.94 93.4777  26
  -2   2 -12 2071.48 88.6273  12
  -2   2 -12 2300.53 86.9718   8
  -2  -2 -13 3165.46 135.420  23
  -2   2 -13 3684.41 129.767   8
   2   2  13 3165.66 135.272  24
  -2   2 -13 3587.09 132.370  12
  -2  -2 -14 2107.13 95.4648  23
  -2   2 -14 2281.54 85.7997   8
   2   2  14 1877.33 92.8352  24
  -2   2 -14 2137.57 89.2073  12
  -2  -2 -14 2175.00 86.3284   3
  -2   2 -15 170.366 25.6114   8
  -2  -2 -15 195.657 29.4015   3
  -2  -2 -16 10.6025 37.7201  23
  -2  -2 -16 24.9856 25.2991   3
   2   2  16 3.92865 38.5786  24
   2  -2  16 15.0420 32.5151  24
  -2  -2 -16 13.1766 24.4300   8
  -2   2 -16 7.02531 22.8013   8
   2  -2  17 1208.55 62.8016  24
   2   2  17 1220.08 67.1170  24
  -2  -2 -17 1247.12 63.8839  23
  -2  -2 -18 2900.23 99.4876   8
   2  -2  18 2301.86 101.298  24
   2   2  18 2403.65 103.884  24
  -2  -2 -18 2517.35 103.113  23
   2   2  18 2762.77 101.691  16
   2  -2  19 36.9493 24.8793  24
   2   2  19 22.6869 27.0531  24
  -2  -2 -19 59.1513 23.3279  23
   2   2  19 45.0817 25.4481  16
  -2  -3  19 55.5510 23.1538  24
   2  -3 -19 95.7913 26.0471  23
   2  -3 -18 2302.54 74.5590   8
   2  -3 -18 1915.34 78.8628  23
   2   3 -17 20.6811 28.3767  12
   2  -3 -17 70.7832 23.7696   8
   2  -3 -17 82.9558 37.6369  23
   2  -3 -16 351.597 44.7491  23
  -2   3  16 340.394 40.9701  24
   2  -3 -16 452.599 31.8259   8
   2   3 -16 398.595 36.4195   8
   2   3 -16 335.276 35.9599  12
   2   3 -15 8.64247 30.0084   8
   2  -3 -15 2.48646 25.2196   8
   2  -3 -15 4.89443 25.6391   3
  -2   3  14 15.4212 36.3032  24
  -2  -3  14 1.26260 37.1889  26
   2   3 -14 14.4036 34.4812   8
   2  -3 -14 9.30095 26.2585   8
   2  -3 -14 32.1346 27.2831   3
   2   3 -14 33.1880 31.1178  12
   2  -3 -14 0.56521 36.6708  12
   2   3 -13 3358.25 134.346  12
  -2  -3  13 3352.16 137.090  26
  -2   3  13 3402.97 135.885  24
   2   3 -12 458.071 34.4218   8
   2  -3 -12 566.906 34.7329   3
   2   3 -12 436.854 36.4763  12
   2  -3 -12 521.613 39.3114  12
  -2  -3  12 444.228 37.6458  26
  -2   3  12 483.927 40.1313  24
   2   3 -11 2043.15 79.3681   8
   2  -3 -11 2132.25 79.3524   3
   2  -3 -11 2008.56 81.8053  12
  -2   3  11 1860.78 81.5547  24
  -2  -3  11 1854.70 81.1564  26
   2   3 -10 2261.63 83.2013   8
   2  -3 -10 2405.85 83.4620   3
   2  -3 -10 2074.06 84.7275  12
   2   3 -10 2220.13 85.6010  13
  -2  -3  10 1821.29 83.2983  26
  -2   3  10 1966.33 83.8212  24
   2   3  -9 520.932 29.3574   8
   2  -3  -9 580.324 30.6546   3
   2   3  -9 540.853 36.8009  13
   2  -3  -9 465.420 31.9464  12
  -2  -3   9 450.261 30.7073  26
  -2   3   9 417.526 31.3120  24
   2   3  -8 585.879 29.9173   8
   2  -3  -8 585.913 30.7209   3
   2  -3  -8 537.219 32.8038  12
   2   3  -8 578.416 34.6626  13
  -2  -3   8 560.039 31.6833  26
   2   3  -7 22421.5 791.684   8
   2   3  -7 23098.8 792.110  13
   2  -3  -7 22794.2 792.670  12
   2  -3  -7 23577.2 791.837   3
  -2   3   7 23917.1 790.901   2
   2   3  -6 7133.49 246.686   8
  -2   3   6 6821.56 246.204  24
  -2  -3   6 7041.01 247.492  20
  -2   3   6 6411.48 245.321  15
   2  -3  -6 7284.83 246.570   3
  -2   3   6 7417.71 245.658   2
   2  -3  -5 12292.7 420.933   3
  -2   3   5 12169.9 420.484  24
   2   3  -5 12805.7 421.628   8
  -2   3   5 11700.6 420.664  15
   2   3  -5 11938.2 421.199  13
   2  -3  -5 11488.2 421.009  12
   2   3  -4 13157.6 454.668   8
  -2   3   4 12990.3 452.848   2
   2  -3  -4 13616.8 454.454   3
  -2   3   4 12685.5 453.476  24
   2   3  -4 13248.2 454.944  21
  -2  -3   4 12658.5 454.352  20
  -2   3   4 13301.8 454.508  15
   2  -3  -4 12770.2 454.166  12
  -2   3   3 6315.14 225.460   2
  -2   3   3 6805.68 226.371  24
   2   3  -3 6884.68 227.906  21
  -2   3   3 7192.80 229.819  22
  -2   3   3 6814.44 232.362  10
   2  -3  -3 6778.53 226.839   9
  -2  -3   3 6531.30 227.352  20
  -2   3   3 7173.84 228.413  17
  -2   3   3 7218.69 228.459  15
   2  -3  -3 6372.72 226.570  12
   2  -3  -2 13366.1 459.783  12
   2   3  -2 13949.7 461.213  21
  -2   3   2 14953.1 462.900  22
  -2   3   2 13763.5 464.014  10
   2  -3  -2 13082.6 459.630   9
  -2  -3   2 13624.0 461.311  20
  -2   3   2 13267.5 458.985  16
  -2   3   2 14219.7 461.528  17
  -2   3   2 14157.6 461.737  15
  -2   3   2 12377.5 458.839   2
  -2   3   1 14076.2 468.918  22
   2   3  -1 12106.4 466.859  21
   2  -3  -1 13848.4 466.368  23
  -2   3   1 14392.3 470.233  10
  -2  -3   1 13219.6 467.730  20
  -2   3   1 13679.4 467.826  15
  -2   3   1 13119.0 467.734  17
  -2  -3   1 13623.7 467.474  23
  -2  -3   0 1035.49 40.7292  23
  -2   3   0 981.147 45.5497  22
  -2   3   0 854.154 47.0630  11
  -2   3   0 865.097 53.2724  10
  -2   3   0 898.865 46.1602  18
  -2   3   0 913.794 47.2190  14
   2   3   0 814.519 39.4750  16
  -2  -3   0 804.927 38.9959   4
  -2   3  -1 12515.2 432.191  18
   2  -3   1 13454.1 429.607  20
  -2   3  -1 13042.7 431.870  19
  -2   3  -1 11970.9 432.266  11
   2  -3   1 11765.8 429.126   8
  -2   3  -1 13500.1 431.959  15
  -2   3  -1 11987.7 432.790  14
   2   3   1 11258.4 430.941  16
  -2  -3  -1 12507.2 431.775  23
  -2   3  -2 2125.99 71.9343   2
   2  -3   2 1988.93 71.2364   3
  -2   3  -2 1891.67 78.8151  14
  -2   3  -2 2028.20 78.6402  11
  -2   3  -2 2039.56 70.6290  12
  -2  -3  -2 1902.35 75.2322  23
  -2   3  -2 1878.08 71.0900   9
   2  -3   2 2206.54 71.8967  20
  -2   3  -2 2339.05 78.5161  19
  -2   3  -2 2003.31 77.0212  18
  -2   3  -2 2092.34 75.3814  15
   2   3   2 1765.69 73.7612  16
   2   3   2 2000.53 72.4915   4
  -2   3  -3 8807.47 292.715   8
  -2   3  -3 8502.23 293.159   2
   2  -3   3 8504.60 292.744   3
   2   3   3 7847.64 295.264  24
   2  -3   3 8705.83 293.471  26
  -2  -3  -3 7258.90 294.861  23
   2   3   3 8061.79 294.841   9
  -2   3  -3 8104.13 292.762   9
  -2   3  -3 8343.26 294.821  18
   2  -3   3 8946.55 293.290  20
   2   3   3 7825.45 294.292  16
  -2   3  -3 8690.03 294.847  15
  -2   3  -3 8053.54 295.211  11
  -2   3  -3 8806.47 292.577  12
  -2   3  -3 7869.12 295.594  14
   2  -3   4 8319.71 284.207  26
   2   3   4 7555.81 285.824  24
  -2   3  -4 7846.87 283.577   9
   2   3   4 7906.15 285.365   9
  -2   3  -4 8318.55 283.061   8
  -2  -3  -4 7580.25 285.988  23
  -2   3  -4 8114.31 284.655  15
  -2   3  -4 7859.22 285.978  14
  -2   3  -4 8706.22 283.362  12
   2  -3   5 3057.47 111.985  26
   2   3   5 3249.87 115.005   9
  -2   3  -5 3004.48 112.352  15
  -2   3  -5 2910.72 114.896  14
  -2   3  -5 3257.89 111.070  12
   2   3   6 1356.85 63.7890  24
  -2  -3  -6 1445.49 64.9643  23
   2   3   6 1640.94 62.8712   2
  -2   3  -6 1800.65 59.3634   8
  -2   3  -6 1540.46 64.9522  14
  -2   3  -6 1334.96 60.0511  15
  -2   3  -6 1759.42 60.1326  12
   2   3   7 115.400 23.1557   2
  -2  -3  -7 135.774 22.8064   3
  -2  -3  -7 35.7665 25.9834  23
  -2   3  -7 110.963 14.7350   8
   2  -3   7 55.8082 19.2752  26
   2   3   7 48.1383 23.9851  24
   2   3   8 37.0196 26.0946  24
   2  -3   8 17.3218 20.4751  26
  -2  -3  -8-0.37995 26.7707  23
   2   3   8 3.42638 21.7917   2
  -2  -3  -8 9.02655 19.7919   3
  -2   3  -8 6.39279 15.0582   8
  -2   3  -8 12.0067 18.9146  12
  -2  -3  -9 950.058 51.7779  23
   2   3   9 1035.90 47.5275   2
  -2  -3  -9 987.938 46.4580   3
  -2   3  -9 1082.82 43.3622   8
   2   3   9 971.330 51.6777  24
   2  -3   9 1015.99 46.7768  26
  -2   3  -9 1046.97 45.5628  12
  -2  -3 -10 99.7132 31.5861  23
   2   3  10 133.912 26.6985   2
  -2  -3 -10 125.043 22.6002   3
  -2   3 -10 128.283 19.7702   8
   2   3  10 88.4813 31.1772  24
   2  -3  10 147.153 28.1759  26
  -2   3 -10 140.458 22.1093  12
  -2  -3 -11 1293.76 65.9912  23
  -2  -3 -11 1286.65 58.8572   3
   2   3  11 1448.68 61.0032   2
  -2   3 -11 1338.31 56.0634   8
   2   3  11 1316.71 64.6621  24
   2  -3  11 1374.26 63.8226  26
  -2   3 -11 1329.40 58.2459  12
  -2  -3 -12 6854.32 262.252  23
  -2  -3 -12 7640.13 259.913   3
   2   3  12 6511.09 260.731  24
   2  -3  12 6746.25 260.847  26
  -2   3 -12 6996.48 257.131  12
  -2   3 -12 7040.13 255.938   8
  -2  -3 -13 1490.74 77.7305  23
   2   3  13 1472.57 75.7496  24
   2  -3  13 1503.42 74.2684  26
  -2   3 -13 1729.78 69.6379  12
  -2  -3 -14 64.8936 42.3872  23
   2   3  14 58.4306 41.3172  24
  -2   3 -14 84.0546 32.6793  12
  -2  -3 -14 156.044 26.5952   3
  -2  -3 -15 54.0004 25.4449   3
  -2  -3 -16 606.532 36.9854   3
   2   3  16 506.378 50.2435  24
  -2  -3 -16 498.413 45.4284  23
   2   3  17 1474.12 75.2926  24
   2  -3  17 1463.28 70.4438  24
   2   3  17 1569.68 72.1877  16
  -2  -3 -17 1546.73 73.0481  23
  -2  -3 -18 400.975 26.4894   8
   2   3  18 345.917 34.0154  16
  -2  -3 -18 344.633 35.1186  23
   2  -3  18 301.632 31.6908  24
   2   3  18 303.524 36.6915  24
  -2  -3 -19 77.7723 22.9617  23
   2  -3  19 102.862 23.0958  24
   2  -4 -19 690.488 33.2495  23
  -2  -4  19 337.352 28.7151  24
   2  -4 -18 856.562 45.7599  23
   2   4 -17 18.1800 26.5466  12
   2  -4 -17 24.4477 22.0271   8
   2  -4 -17 48.6717 34.5341  23
   2  -4 -16 356.648 43.2246  23
  -2  -4  16 307.723 40.4802  26
   2  -4 -16 298.161 28.8297   8
  -2   4  16 228.939 80.0917   4
   2   4 -16 227.643 31.2983  12
   2  -4 -15 2518.16 87.0053   3
   2  -4 -15 2053.25 94.8787  23
  -2  -4  15 1657.25 91.5389  26
   2  -4 -15 2471.67 88.2110   8
   2   4 -15 2089.11 89.7701   8
   2   4 -15 1842.53 86.3540  12
  -2  -4  14 27.1102 36.7734  26
   2  -4 -14-16.5556 27.4456   3
   2  -4 -14 4.58793 41.8618  23
   2   4 -14 21.3195 30.8642   8
   2   4 -14-3.42717 30.8456  12
   2  -4 -13 4676.39 139.890   3
   2   4 -13 4084.34 141.039   8
   2  -4 -13 4101.73 142.670  12
   2   4 -13 3346.99 138.683  12
  -2   4  13 3058.70 139.350  24
  -2  -4  13 2907.12 139.856  26
   2  -4 -12 6983.62 224.663   3
   2   4 -12 6706.26 226.041   8
   2   4 -12 5767.24 224.792  12
   2  -4 -12 6740.66 227.613  12
  -2   4  12 5614.22 224.986  24
  -2  -4  12 5402.47 225.137  26
   2  -4 -11 4682.67 152.664   3
   2   4 -11 4298.24 153.024   8
   2  -4 -11 4219.77 153.981  12
  -2   4  11 3715.52 152.413  24
  -2  -4  11 3581.70 152.622  26
   2  -4 -10 3569.79 121.574   3
   2   4 -10 3358.72 122.219   8
   2   4 -10 3387.15 123.751  13
   2  -4 -10 3347.28 123.895  12
  -2   4  10 2967.84 121.384  24
  -2  -4  10 2802.89 120.768  26
   2  -4  -9 556.826 31.6472   3
   2   4  -9 577.576 33.2119   8
   2   4  -9 549.608 37.6795  13
   2  -4  -9 525.788 35.3440  12
  -2   4   9 492.654 34.3677  24
  -2  -4   9 460.704 32.4119  26
   2  -4  -8 3929.04 134.734   3
  -2  -4   8 3288.15 134.490  26
  -2   4   8 3454.06 134.448  24
   2  -4  -8 3699.93 135.496  12
   2   4  -8 3811.55 135.221  13
   2   4  -8 3965.12 135.857   8
   2   4  -7 7537.92 238.106  13
   2  -4  -7 6743.64 237.654  12
   2  -4  -7 7021.39 236.965   3
  -2   4   7 7374.65 235.566   2
  -2  -4   7 6589.05 237.828  20
  -2   4   7 5820.02 235.250  15
   2   4  -7 5599.37 237.481   6
   2   4  -7 7072.03 237.683   8
   2   4  -6 6743.16 238.166   8
  -2   4   6 6005.10 238.850   6
  -2   4   6 6265.56 236.809  24
  -2   4   6 7383.18 239.774  22
   2  -4  -6 6975.66 237.851   3
  -2   4   6 7168.66 236.059   2
  -2  -4   6 6680.62 238.217  20
  -2   4   6 6208.34 237.475  15
   2   4  -6 6970.38 237.962  13
  -2   4   5 8062.53 299.970   6
  -2   4   5 7907.55 297.255  24
  -2   4   5 8968.68 300.056  22
   2  -4  -5 8571.84 298.105   3
  -2  -4   5 8555.07 298.479  20
  -2   4   5 7849.24 298.147  15
   2  -4  -5 8531.92 297.822  12
  -2   4   4 1277.55 59.4795   6
  -2   4   4 1421.76 59.7227   7
  -2   4   4 1212.77 66.3922   4
   2  -4  -4 1270.99 51.6231   3
  -2   4   4 1298.34 47.5387   2
  -2   4   4 1248.92 49.9413  24
  -2   4   4 1522.11 59.0748  22
   2   4  -4 1311.14 52.1512  21
  -2   4   4 1140.83 47.8511  16
  -2   4   4 1320.68 57.4551  17
  -2   4   4 1265.72 54.7802  15
   2  -4  -4 1323.96 49.9549  12
  -2   4   3 38287.3 1193.97   7
  -2   4   3 36599.8 1194.72   6
  -2   4   3 31855.9 1193.83   4
   2   4  -3 34071.7 1192.38  21
  -2   4   3 37317.9 1194.05  22
   2  -4  -3 35046.9 1192.56  23
   2  -4  -3 34877.6 1190.84   9
   2   4  -3 30810.4 1190.59  19
  -2  -4   3 33725.0 1192.38  20
  -2   4   3 34951.1 1190.30  16
  -2   4   3 34075.8 1192.90  15
  -2   4   3 35516.6 1192.07  17
  -2   4   3 34185.5 1189.99   2
   2  -4  -2 4019.97 122.469  23
   2   4  -2 3805.17 122.994  21
  -2   4   2 4255.48 127.693  22
  -2   4   2 3869.62 129.027   4
  -2   4   2 4358.98 128.498   6
  -2  -4   2 3994.43 123.700  20
  -2   4   2 4178.50 125.805  17
  -2   4   2 3870.08 124.728  15
   2  -4  -1 8564.75 285.587  23
   2   4  -1 7551.68 286.349  21
  -2   4   1 8730.42 290.308   6
  -2  -4   1 7681.09 287.020   4
  -2  -4   1 8333.71 287.676  20
  -2   4   1 8396.44 288.144  17
  -2   4   1 8166.30 287.849  15
  -2   4   1 8309.04 289.476   1
  -2   4   0 7228.30 229.832   1
   2   4   0 5132.58 224.369   1
  -2  -4   0 6421.20 226.041  23
   2  -4   0 7008.72 223.728  23
   2   4   0 5659.84 224.846  21
   2  -4   0 7333.91 224.588  20
  -2   4   0 6155.51 226.475  15
  -2   4   0 6683.79 229.168   6
  -2   4  -1 25884.9 806.970   6
  -2  -4  -1 25647.6 805.416  23
   2  -4   1 22056.3 802.056   8
   2   4   1 25605.7 804.146   9
   2  -4   1 27241.3 802.907  20
  -2   4  -1 25791.0 805.092  19
  -2   4  -1 24989.1 805.242  15
   2   4   1 23965.9 804.288  16
  -2   4  -1 25983.1 805.855   1
  -2   4  -1 19927.4 801.635   2
  -2   4  -2 1151.77 46.4976   6
  -2  -4  -2 912.772 38.4968  23
   2   4   2 1085.67 39.7669   9
   2  -4   2 1111.84 33.1867  20
  -2   4  -2 1048.30 46.0628  19
  -2   4  -2 1003.31 44.6620  18
   2   4   2 824.868 36.2197  16
  -2   4  -2 1008.32 40.3820  15
   2  -4   2 992.937 32.6430   3
  -2   4  -2 1028.53 32.7998   2
  -2   4  -3 21860.9 727.968   2
   2  -4   3 20516.2 727.680   3
  -2   4  -3 20114.4 726.994  12
  -2  -4  -3 20169.0 730.745  23
   2  -4   3 24393.1 728.540  20
  -2   4  -3 21573.6 730.402  18
  -2   4  -3 21654.4 729.498  19
  -2   4  -3 22342.5 731.725   6
   2   4   3 20609.5 728.013   4
  -2   4  -3 21011.3 729.913  15
   2   4   3 19594.9 729.305  16
  -2   4  -3 19973.0 727.211   9
   2   4   3 21873.2 729.881   9
   2   4   4 16219.7 579.667   4
  -2   4  -4 18581.0 583.096   6
   2  -4   4 18049.0 579.985  26
  -2   4  -4 17091.3 578.767   9
   2   4   4 18804.7 581.402   9
  -2   4  -4 18340.1 581.484  18
   2  -4   4 18720.4 579.632  20
   2   4   4 16781.8 580.693  16
  -2   4  -4 17735.5 581.162  15
  -2   4  -4 18236.2 578.614  12
  -2   4  -5 4343.88 166.058   6
   2   4   5 4271.95 166.311  24
  -2  -4  -5 4286.61 166.188  23
   2   4   5 5225.36 166.791   9
  -2   4  -5 4987.19 166.120  18
  -2   4  -5 4222.52 164.095  15
  -2   4  -5 4739.13 161.915  12
  -2   4  -6 559.748 24.8407   8
  -2   4  -6 425.713 34.5835   6
   2  -4   6 446.565 27.1372  26
   2   4   6 422.929 34.6666  24
  -2  -4  -6 452.172 35.3415  23
   2   4   6 529.505 30.7093   2
  -2   4  -6 439.635 31.1515  15
  -2   4  -6 511.152 24.2964  12
  -2  -4  -7 1478.62 68.7996  23
   2   4   7 1750.38 65.3374   2
  -2  -4  -7 1441.98 65.5027   3
  -2   4  -7 1788.00 61.9988   8
   2   4   7 1380.61 68.5353   6
   2   4   7 1521.98 68.0932  24
   2  -4   7 1639.73 63.2680  26
  -2  -4  -8 3543.38 140.235  23
   2   4   8 3896.86 136.550   2
  -2  -4  -8 3698.17 138.712   3
  -2   4  -8 3892.99 134.260   8
   2   4   8 3505.77 139.345  24
   2  -4   8 3645.21 136.159  26
  -2   4  -8 3674.33 134.998  12
  -2  -4  -9 741.608 48.6080  23
  -2  -4  -9 898.288 42.6769   3
   2   4   9 1054.86 43.6639   2
  -2   4  -9 886.357 37.6681   8
   2   4   9 665.935 46.0424  24
   2  -4   9 647.664 40.2979  26
  -2   4  -9 857.042 38.8564  12
  -2  -4 -10 2787.57 114.107  23
  -2  -4 -10 2822.78 109.576   3
  -2   4 -10 2947.70 106.048   8
   2  -4  10 2721.45 109.025  26
   2   4  10 2497.27 112.065  24
  -2   4 -10 2757.09 106.375  12
  -2  -4 -11 2667.08 102.942   3
  -2  -4 -11 2379.79 107.993  23
   2   4  11 2291.61 106.561  24
   2  -4  11 2462.90 103.862  26
  -2   4 -11 2632.37 99.8115  12
  -2  -4 -12 667.315 52.9621  23
   2   4  12 617.557 52.9550  24
   2  -4  12 671.387 47.8474  26
  -2   4 -12 720.104 41.4662  12
  -2  -4 -13 6018.60 246.810  23
   2  -4  13 5782.68 245.119  26
   2   4  13 6276.28 247.488  24
  -2  -4 -14 26.5196 42.7985  23
  -2  -4 -14 59.4229 24.8798   3
  -2  -4 -15 2222.84 99.6456  23
   2   4  15 2451.64 99.3534  16
   2   4  15 2241.94 103.139  24
  -2  -4 -15 2497.70 94.2593   3
  -2  -4 -16 326.050 42.4787  23
  -2  -4 -16 244.463 27.8159   3
   2   4  16 254.794 40.8127  16
   2   4  16 260.174 43.8527  24
  -2  -4 -17 134.467 36.4884  23
  -2  -4 -17 189.168 25.3806   3
  -2  -4 -17 216.601 24.0502   8
   2   4  17 165.490 34.3019  16
   2   4  17 163.582 38.4923  24
   2  -4  17 114.843 29.2891  24
  -2  -4 -18 432.760 34.1853  23
   2  -4  18 459.307 32.5597  24
   2  -5 -18 969.187 47.7099  23
   2  -5 -17 90.4477 20.5950   8
   2  -5 -17 124.798 34.0377  23
  -2  -5  16 725.699 51.0612  26
   2  -5 -16 856.044 52.5507  23
   2  -5 -15 1015.90 59.8428  23
   2  -5 -15 1137.53 49.8219   8
  -2  -5  15 952.796 55.6436  26
   2  -5 -15 1023.23 48.6591   3
   2  -5 -14 193.603 28.7436   3
  -2   5  14 76.2454 82.1020   4
   2   5 -14 126.454 30.7886  12
  -2  -5  13 35.9668 32.4468  26
   2  -5 -13 26.3452 25.6399   3
  -2   5  13-2.95920 81.9580   4
   2  -5 -13 10.6340 44.5691  23
   2   5 -13 4.45574 27.8457  12
   2  -5 -12 241.940 44.7363  23
  -2  -5  12 237.174 33.8505  26
   2   5 -12 219.284 31.3063  12
  -2  -5  11 251.959 33.3327  26
   2  -5 -11 315.516 32.0670   3
   2  -5 -11 284.828 43.0083  23
   2  -5 -10 207.374 27.9703   3
   2  -5 -10 148.712 38.5491  23
  -2  -5  10 123.834 27.4466  26
   2   5 -10 178.970 33.4036  13
   2  -5  -9 2759.15 97.5568   3
   2  -5  -9 2271.62 101.026  23
  -2  -5   9 2147.15 97.2807  26
   2   5  -9 2953.36 100.627  13
  -2  -5   8 10665.7 408.119  26
   2  -5  -8 11454.6 410.591  23
   2   5  -8 12463.4 407.952  13
  -2   5   8 11220.5 413.255   4
   2  -5  -8 11828.7 407.704   3
   2  -5  -7 419.214 28.0160   3
   2  -5  -7 367.242 33.8711  23
   2   5  -7 448.397 31.3092  13
  -2  -5   7 409.876 30.1506  20
  -2   5   7 347.909 32.5305  15
  -2   5   7 382.817 59.7416   4
   2   5  -7 360.458 37.9050   6
   2  -5  -6 6391.61 222.008   3
   2  -5  -6 6387.47 224.443  23
   2   5  -6 6591.69 222.048  13
  -2  -5   6 6460.50 223.011  20
  -2   5   6 5846.73 222.805  15
  -2   5   6 6419.94 229.697   4
   2  -5  -5 5626.23 191.285   3
   2  -5  -5 5204.71 192.293  23
  -2  -5   5 5287.05 191.151  20
   2   5  -5 5756.42 191.055  13
  -2   5   5 4818.55 191.904  15
  -2   5   5 4823.85 194.122   6
  -2   5   5 5926.26 194.364   7
  -2   5   5 5061.43 198.305   4
  -2   5   4 388.533 40.9353   7
  -2   5   4 299.924 39.0667   6
  -2   5   4 339.435 53.4848   4
  -2  -5   4 329.277 24.8472  20
  -2   5   4 246.325 32.5674  15
  -2   5   4 308.219 40.0843  17
   2  -5  -4 307.082 24.9728   3
   2  -5  -3 9577.25 322.384  23
   2   5  -3 8327.57 321.680  19
  -2  -5   3 9009.28 322.812  20
  -2   5   3 9864.38 323.727  17
  -2   5   3 8839.11 326.068   6
  -2   5   3 10042.1 326.062   7
  -2   5   3 9263.49 327.302   4
  -2   5   2 289.753 37.0906   6
  -2   5   2 360.711 55.7646  10
  -2   5   2 287.421 40.6547  17
   2   5  -2 262.288 22.2480  21
   2  -5  -2 292.594 21.5553  23
  -2   5   2 322.528 41.9298   1
   2   5  -1 63.3467 19.2802  21
   2  -5  -1 47.9779 15.9770  23
  -2   5   1-0.24198 40.0575   1
  -2   5   1 25.0924 34.3409   6
   2  -5   0 104.712 12.6628  23
   2   5   0 75.0026 19.7251  21
   2  -5   0 102.953 17.3583  20
   2   5   0 65.6224 27.2179   9
  -2   5   0 59.8005 35.0251   6
   2  -5   0 31.9021 11.5817   8
  -2   5   0 65.5400 42.6470   1
   2   5   0 42.9887 26.1546   1
   2   5   1 1469.73 60.7629   9
  -2   5  -1 1367.51 66.5576   6
   2  -5   2 5260.59 179.013  20
   2   5   2 5044.53 181.766   9
  -2  -5  -3 107.976 25.5700  23
   2   5   3 148.357 27.9235   9
  -2   5  -3 67.5846 36.1154  18
   2  -5   3 120.430 15.0303  20
  -2   5  -3 71.8697 28.4798  15
  -2   5  -3 101.764 33.2329   6
  -2  -5  -4 768.512 42.5468  23
   2   5   4 797.079 41.1171   9
   2  -5   4 811.116 33.8090  20
  -2   5  -4 714.711 41.3785  15
  -2   5  -4 670.358 46.5372   6
   2  -5   5 848.054 41.0341  26
  -2  -5  -5 1022.57 49.9269  23
  -2   5  -5 1085.36 59.8122  11
   2   5   5 1254.31 49.5323   9
  -2   5  -5 943.237 47.6934  15
   2   5   5 1069.05 47.1477  16
  -2   5  -5 1024.42 52.2768   6
  -2  -5  -6 1208.45 58.6181  23
   2   5   6 1276.22 60.4317  24
   2  -5   6 1421.07 53.5175  26
   2   5   6 1475.04 56.1569   2
  -2   5  -6 1176.55 56.6054  15
   2   5   6 1414.23 57.9438  16
  -2   5  -6 1178.78 59.2241   6
  -2  -5  -7 2468.47 103.145  23
   2   5   7 2510.45 103.812  24
   2  -5   7 2688.10 98.5546  26
  -2  -5  -7 2579.80 102.063   3
   2   5   7 2898.80 100.281   2
   2   5   7 2840.38 101.907  16
   2   5   7 2311.54 104.274   6
   2   5   8 2346.30 76.3312   2
  -2  -5  -8 2105.99 79.2739   3
   2  -5   8 1677.94 74.1246  26
   2   5   8 1569.92 80.4008  24
   2   5   8 1966.93 78.3915  16
  -2  -5  -8 1653.38 79.4062  23
  -2  -5  -9 2142.09 92.8396   3
   2  -5   9 2335.35 92.2250  26
   2   5   9 2266.98 98.3453  24
   2   5   9 2454.50 95.3246  16
  -2  -5  -9 2265.47 97.2073  23
  -2  -5 -10 681.843 42.2064   3
   2   5  10 610.036 50.0298  24
   2  -5  10 676.353 40.8823  26
   2   5  10 732.329 47.4015  16
  -2  -5 -10 672.228 49.0662  23
  -2  -5 -11 600.253 42.7144   3
   2   5  11 785.073 44.3518   2
   2  -5  11 720.690 43.9308  26
   2   5  11 680.838 53.8700  24
   2   5  11 719.849 50.1986  16
  -2  -5 -11 760.311 52.4195  23
  -2  -5 -12 932.579 51.2344   3
   2  -5  12 1184.39 57.2271  26
   2   5  12 1069.99 64.2796  24
   2   5  12 1048.02 60.4620  16
  -2  -5 -12 997.373 61.5010  23
  -2  -5 -13 19.4832 25.6099   3
   2   5  13-17.2050 30.9389   2
   2  -5  13-39.3025 36.2619  26
   2   5  13-3.71482 44.7920  24
   2   5  13-39.7085 42.2568  16
  -2  -5 -13-7.76171 40.9694  23
  -2  -5 -14 60.2226 26.1104   3
   2   5  14-11.2840 39.9638  16
   2   5  14-33.1686 44.4171  24
  -2  -5 -15 344.625 30.6535   3
   2   5  15 359.962 47.2082  24
  -2  -5 -15 324.698 45.6303  23
   2   5  15 396.957 42.8407  16
  -2  -5 -16 205.653 26.5723   3
   2   5  16 134.869 34.2983  16
  -2  -5 -16 156.034 38.0349  23
  -2  -5 -17 17.5324 21.9604   3
  -2  -5 -17 44.1109 29.0791  23
   2  -5  17 44.5078 25.5185  24
  -2  -5 -17 54.6096 19.6965   8
   2  -5  18 165.067 24.0133  24
  -2  -5 -18 198.345 27.8287  23
   2  -6 -17 357.925 32.4403  23
   2  -6 -16-6.32850 34.3860  23
   2  -6 -16 29.0679 19.7588   8
  -2  -6  16 13.7085 30.6553  26
   2  -6 -15 104.779 26.0774   3
   2  -6 -15 115.771 38.2976  23
   2  -6 -15 124.485 23.8398   8
  -2  -6  15 93.3623 33.2241  26
  -2  -6  14 299.361 36.8914  26
   2  -6 -14 260.571 30.1623   3
   2  -6 -14 227.061 40.9173  23
   2  -6 -13 1505.80 65.1305   3
  -2  -6  12 7047.93 289.218  26
   2  -6 -12 7982.28 293.140  23
   2  -6 -11 5260.10 174.780  23
  -2  -6  11 4692.75 168.900  26
   2  -6 -10 901.197 46.2432   3
   2  -6 -10 856.911 54.0613  23
  -2   6  10 951.998 94.3122   4
  -2  -6  10 737.388 46.2437  26
  -2  -6   9 473.543 37.4568  26
   2  -6  -9 675.124 37.5163   3
   2  -6  -9 651.335 47.4320  23
  -2   6   9 665.542 82.0280   4
   2   6  -9 627.388 41.0642  13
  -2  -6   8 159.015 25.6761  26
   2  -6  -8 191.062 37.0321  23
   2   6  -8 226.266 30.5101  13
  -2   6   8 280.576 69.4551   4
   2  -6  -8 307.385 26.5121   3
   2  -6  -7 134.770 23.3111   3
   2  -6  -7 219.269 32.0423  23
   2   6  -7 169.960 27.1723  13
  -2  -6   7 168.253 26.7776  20
  -2   6   7 162.911 32.9484  15
  -2   6   7 123.056 61.9196   4
   2   6  -7 111.516 35.4433   6
   2  -6  -6 6792.23 239.379   3
   2  -6  -6 7004.93 241.680  23
   2   6  -6 7459.15 239.722  13
  -2  -6   6 7016.95 240.939  20
  -2   6   6 6313.74 240.652  15
  -2   6   6 6942.31 248.033   4
   2   6  -6 5913.35 243.283   6
  -2   6   6 6035.34 242.546   6
   2  -6  -5 6807.67 237.811   3
   2  -6  -5 6493.13 237.878  23
   2   6  -5 7154.39 237.368  13
  -2  -6   5 6698.23 238.022  20
  -2   6   5 6082.97 239.008  15
  -2   6   5 5811.80 241.258   6
  -2   6   5 7413.45 241.531   7
  -2   6   5 6787.44 245.164   4
  -2   6   4 11101.3 389.637   4
  -2   6   4 12147.2 387.753   7
  -2   6   4 10096.8 388.305   6
  -2  -6   4 10258.4 383.979  20
   2  -6  -4 11777.8 385.240  23
   2   6  -4 11408.1 384.647  21
  -2   6   4 10407.4 385.972  15
   2  -6  -4 10479.4 383.942   3
  -2   6   3 926.045 53.5459   6
  -2   6   3 1027.27 56.7580   7
  -2  -6   3 895.659 42.5614  20
   2   6  -3 966.752 43.1973  21
  -2   6   3 966.233 56.2138  17
  -2   6   3 832.855 48.3826  15
  -2   6   3 1061.19 58.5657   1
  -2   6   2 558.477 44.7925   6
   2   6  -2 504.927 42.1525  19
  -2  -6   2 645.140 33.6332  20
  -2   6   2 678.817 49.1177  17
  -2   6   2 533.166 39.3710  15
  -2   6   2 702.114 51.2924   1
   2   6  -1 1793.32 67.1803   9
  -2   6   1 1428.21 73.0098   6
   2  -6  -1 1795.74 65.2595  20
  -2  -6   1 1564.11 66.5683  20
  -2   6   1 1398.70 69.0403  15
  -2   6   1 1732.19 74.7916  17
  -2   6   1 1875.73 78.8456   1
  -2   6   0 2638.55 104.600   1
  -2  -6   0 2630.96 97.8035  23
   2   6   0 2599.26 97.1487   9
   2  -6   0 2793.23 94.8800  20
  -2  -6   0 2723.13 99.6075  20
  -2   6   0 2173.43 99.3821  15
  -2   6   0 2770.56 103.759  17
  -2   6   0 2227.67 102.483   6
  -2   6  -1 6.71194 32.8532   6
  -2  -6  -1 27.8798 22.7803  23
   2   6   1 32.8216 26.1262   9
  -2  -6  -1 35.2697 29.2495  20
  -2   6  -1-15.2963 40.8154  19
   2  -6   1 19.5159 14.6069  20
  -2   6  -1 26.2515 28.5973  15
   2   6   1-6.81629 27.8339   1
  -2  -6  -2 28.7707 25.5857  23
   2   6   2 26.7029 26.4849   9
  -2   6  -2 86.5367 40.5084  19
  -2   6  -2 49.1891 29.1143  15
  -2   6  -2 42.8647 34.0107   6
  -2  -6  -3 6077.36 219.155  23
   2   6   3 6707.47 217.773   9
  -2   6  -3 6499.49 218.984  19
  -2   6  -3 5505.11 218.401  15
   2   6   3 5851.50 217.492  16
  -2   6  -3 5855.59 221.280   6
   2   6   4 9275.63 278.555   9
  -2   6  -4 7644.51 281.120   6
  -2   6  -4 7502.15 278.280  15
   2   6   4 6800.24 276.067  16
  -2  -6  -4 8475.93 279.838  23
  -2  -6  -5 2969.79 117.135  23
   2  -6   5 3085.95 112.811  26
  -2   6  -5 2911.78 116.578  15
   2   6   5 3133.57 115.615  16
  -2   6  -5 2939.67 119.698   6
   2   6   5 2981.33 122.611   6
   2  -6   6 329.888 24.3278  26
   2   6   6 352.522 33.4506  16
  -2   6  -6 303.783 33.9777  15
  -2   6  -6 360.119 37.8088   6
   2   6   6 368.228 46.3711   6
  -2  -6  -6 287.847 36.5574  23
   2   6   7 1490.19 63.3458   2
  -2  -6  -7 1375.61 66.0082   3
   2  -6   7 1725.63 62.4755  26
   2   6   7 1621.37 65.7621  16
  -2   6  -7 1392.08 65.0668  15
   2   6   7 1302.26 71.3068   6
  -2  -6  -7 1680.30 71.3254  23
   2  -6   8 210.575 24.8858  26
   2   6   8 210.607 33.9321  16
  -2  -6  -8 252.404 32.1490   3
   2   6   8 190.808 27.2442   2
  -2  -6  -8 170.204 39.0290  23
   2  -6   9 191.112 27.0806  26
   2   6   9 212.200 37.2472  16
   2   6   9 237.020 30.4052   2
  -2  -6  -9 212.369 32.1835   3
  -2  -6  -9 197.106 41.1741  23
   2  -6  10 60.4050 26.7576  26
   2   6  10 43.2262 38.0687  16
   2   6  10 153.999 30.5903   2
  -2  -6 -10 89.0052 30.4515   3
  -2  -6 -10 25.1429 42.2753  23
   2  -6  11 342.811 35.7834  26
   2   6  11 330.311 43.6622  16
  -2  -6 -11 299.676 32.6072   3
  -2  -6 -11 350.272 49.4745  23
   2  -6  12 857.932 52.6326  26
   2   6  12 972.625 56.9959  16
  -2  -6 -12 911.920 49.6818   3
   2   6  12 1012.93 51.2497   2
  -2  -6 -12 934.711 63.0260  23
  -2  -6 -13 5566.39 204.107   3
  -2  -6 -14 129.920 27.2492   3
  -2  -6 -14 132.196 42.8730  23
  -2  -6 -15 27.2337 23.8242   3
  -2  -6 -15 0.98539 34.4722  23
  -2  -6 -16 29.3905 23.0516   3
  -2  -6 -16 31.5152 33.3052  23
  -2  -6 -17-11.2595 26.3254  23
   2  -6  17 2.17458 20.9482  24
  -2   7  16 59.8397 47.2111   1
   2  -7 -16 55.6436 28.3658  23
   2  -7 -15 62.8945 32.8247  23
   2  -7 -15 48.7822 23.7152   3
   2  -7 -15 65.5896 20.7924   8
  -2  -7  15 49.0266 29.6278  26
  -2  -7  14 4.98845 30.8480  26
   2  -7 -14 28.2764 24.5707   3
   2  -7 -14 3.54877 39.0116  23
  -2  -7  13 183.043 33.0096  26
   2  -7 -13 236.342 29.4276   3
   2  -7 -12 5.29907 25.7789   3
  -2  -7  11 6.04990 29.0441  26
   2  -7 -11 35.3178 27.3987   3
   2  -7 -11-5.82581 42.0036  23
  -2  -7  10 3688.19 144.477  26
   2  -7 -10 3980.28 149.056  23
   2  -7  -9 2025.86 77.7648   3
   2  -7  -9 1957.69 84.7006  23
  -2  -7   8 730.057 41.5402  26
   2  -7  -8 748.909 41.6270   3
   2   7  -7 188.382 40.8170   6
  -2  -7   7 162.938 28.8463  20
   2  -7  -7 228.018 35.6942  23
   2   7  -7 186.978 36.0298  15
  -2   7   7 186.453 37.6267  15
   2  -7  -7 208.266 27.2557   3
  -2   7   6-0.94642 39.7336   6
   2   7  -6-12.1407 41.6331   6
  -2   7   6-9.33725 46.3144   7
  -2  -7   6-12.5729 25.7158  20
   2  -7  -6-0.76857 30.5193  23
  -2   7   6-18.2128 36.4024  15
   2  -7  -6 8.31882 23.2917   3
  -2   7   5 1749.36 83.8751   6
   2   7  -5 1643.01 85.1738   6
  -2  -7   5 1992.65 76.1849  20
   2  -7  -5 1896.75 75.2066  23
  -2   7   5 1760.05 79.9150  15
   2  -7  -5 1828.06 75.8202   3
  -2   7   4 2275.34 99.2337   6
   2   7  -4 2071.70 98.7502   6
  -2  -7   4 2421.68 89.5443  20
  -2   7   4 2239.17 94.7128  15
   2  -7  -4 2154.71 88.8847   3
  -2   7   4 2472.41 102.551   1
  -2   7   3 101.504 41.1373   6
   2   7  -3 121.781 41.5802   6
  -2   7   3 100.628 45.4810   7
   2   7  -3 101.213 22.6345  21
  -2  -7   3 93.9636 22.0271  20
  -2   7   3 82.5622 34.4459  15
  -2   7   3 27.4858 46.2122  17
  -2   7   3 110.734 48.7471   1
  -2   7   2 3287.60 138.903   6
  -2   7   2 3885.68 140.434   7
   2   7  -2 3599.24 131.344  21
   2   7  -2 3658.15 131.561   9
  -2  -7   2 3507.25 132.421  20
  -2   7   2 3914.52 138.734  17
  -2   7   2 3230.89 134.989  15
  -2   7   2 3850.63 141.549   1
  -2   7   1 51.5073 37.3608   6
   2   7  -1 28.6053 19.8786  21
  -2  -7   1 43.4516 25.1861  20
  -2   7   1 19.8017 44.6118   1
  -2   7   1 18.1106 46.5216  17
  -2   7   1 35.8762 31.4272  15
   2   7  -1 39.7250 27.0847   9
  -2  -7   0 108.017 28.1263  20
  -2   7   0 131.176 47.1437  19
   2   7   0 93.6175 26.2969   9
  -2   7   0 90.9522 31.2479  15
  -2   7   0 121.211 45.8048  17
  -2   7   0 61.1955 36.9772   6
  -2  -7  -1 1191.97 52.3182  23
  -2  -7  -1 1262.73 55.6562  20
  -2   7  -1 1264.49 62.6533  19
   2   7   1 1222.20 51.8735   9
  -2   7  -1 985.631 55.2443  15
  -2   7  -1 946.909 59.6068   6
  -2  -7  -2 1497.37 66.6317  23
  -2   7  -2 2005.27 78.9147  19
  -2  -7  -2 1566.74 71.0801  20
   2   7   2 1803.23 66.5407   9
  -2   7  -2 1331.88 68.6782  15
  -2   7  -2 1558.78 74.8421   6
  -2  -7  -3 987.750 49.0654  23
   2   7   3 964.998 46.0142   9
  -2   7  -3 993.795 54.3618  19
  -2   7  -3 770.203 49.6182  15
  -2   7  -3 815.712 54.5951   6
   2   7   3 844.729 57.9249   6
  -2   7  -4 5710.72 218.007  15
   2   7   4 5585.62 216.617  16
  -2   7  -4 5632.14 221.340   6
   2   7   4 5872.58 223.561   6
  -2  -7  -4 6305.70 219.560  23
   2  -7   5 21.0098 17.4738  26
   2   7   5-14.3620 28.4424  16
  -2   7  -5 33.2238 33.6786  15
  -2   7  -5 30.5832 38.3241   6
   2   7   5 45.6641 45.1922   6
  -2  -7  -5 43.4119 32.2387  23
   2   7   6 40.4316 26.2790   2
   2  -7   6-12.6160 19.3691  26
   2   7   6 17.2390 27.1609  16
  -2   7  -6-10.3319 33.4795  15
  -2   7  -6 5.26057 36.1759   6
   2   7   6-6.81019 44.9361   6
  -2  -7  -6-5.20294 33.8118  23
  -2  -7  -7 7314.22 252.893   3
   2  -7   7 7133.45 248.292  26
   2   7   7 6643.39 248.982  16
   2   7   7 7395.28 251.837  15
  -2   7  -7 6632.56 249.481  15
   2   7   7 6799.73 254.366   6
  -2  -7  -7 6854.31 252.796  23
   2  -7   8 722.467 39.0197  26
   2   7   8 711.511 46.1065  16
  -2  -7  -8 770.192 48.4232   3
  -2  -7  -8 672.142 48.6471  23
   2   7   9 4314.12 155.796  16
   2  -7   9 4100.47 152.905  26
  -2  -7  -9 3919.31 157.989  23
   2  -7  10 1630.46 71.1658  26
  -2  -7 -10 1743.86 73.0871   3
  -2  -7 -10 1619.77 79.3133  23
   2  -7  11 852.758 47.1747  26
  -2  -7 -11 704.058 44.5680   3
  -2  -7 -11 810.957 55.6575  23
  -2  -7 -12 144.981 29.1054   3
   2  -7  13 39.6989 31.4534  26
  -2   7 -13 49.0121 56.9691  17
  -2  -7 -13 41.2556 27.0040   3
  -2  -7 -13 70.6555 39.2075  23
  -2  -7 -14 409.221 32.4168   3
  -2  -7 -14 284.988 42.4712  23
  -2  -7 -15 344.024 27.7717   3
  -2  -7 -15 294.179 37.9241  23
   2  -7  16 42.5937 20.5889  24
  -2  -7 -16 76.8131 29.3410  23
  -2  -7 -17-11.6692 23.4933  23
  -2  -8  15 8.24349 25.8780  26
   2  -8 -15 1.22181 26.5814  23
   2   8 -15 0.68776 42.0778  17
  -2   8  15 65.4458 48.7531   1
   2  -8 -14 613.010 43.0521  23
   2  -8 -14 668.459 34.7504   8
  -2  -8  13 825.346 50.3769  26
   2  -8 -13 906.147 54.5064  23
   2  -8 -12 144.118 26.9160   3
  -2  -8  12 118.800 29.3967  26
   2  -8 -12 99.1005 37.3703  23
   2  -8 -11 3340.66 116.264   3
   2  -8 -11 2631.23 118.973  23
   2  -8 -10 1769.12 77.6849  23
  -2  -8  10 1629.31 72.9205  26
   2  -8  -9 276.220 38.4851  23
  -2  -8   9 241.891 31.7771  26
  -2  -8   8 5846.85 213.238  26
  -2  -8   7 1880.29 83.5689  20
  -2   8   7 2115.55 100.626   1
   2   8  -7 2086.25 88.3488  15
  -2   8   7 2214.01 88.2139  15
   2   8  -7 1909.90 93.1709   6
  -2  -8   6 1036.22 50.3945  20
  -2   8   6 1006.51 72.9653   1
  -2   8   6 1061.42 59.3215  15
   2   8  -6 1049.89 56.5513  15
  -2   8   6 994.626 63.4848   6
   2   8  -6 871.970 61.9514   6
  -2  -8   5 1621.67 70.8583  20
  -2   8   5 1810.61 88.8675   1
  -2   8   5 1668.47 77.5069  15
  -2   8   5 1652.70 81.6831   6
   2   8  -5 1516.00 80.6598   6
  -2  -8   4 322.664 30.0510  20
  -2   8   4 371.024 56.5765   1
  -2   8   4 305.565 42.3984  15
  -2   8   4 468.131 54.1396   7
   2   8  -4 348.902 50.4537   6
  -2   8   4 358.324 50.2912   6
  -2  -8   3 240.816 27.1780  20
  -2   8   3 176.884 53.7968   1
  -2   8   3 308.241 51.8556  17
  -2   8   3 201.249 39.9865  15
   2   8  -3 241.701 48.1257   6
  -2   8   3 292.567 51.8049   7
  -2   8   3 269.818 47.9695   6
  -2  -8   2 1783.11 76.2714  20
  -2   8   2 1820.10 88.1754   1
  -2   8   2 2301.34 91.0502  17
  -2   8   2 1842.03 82.9990  15
  -2   8   2 1866.05 88.9035   6
  -2   8   2 2178.90 90.2058   7
   2   8  -2 1773.40 88.9577   6
  -2   8   1 2259.63 90.6457  17
  -2   8   1 1757.48 82.2524  15
   2   8  -1 1888.99 89.9426   6
  -2   8   1 1685.10 88.5144   6
  -2   8   1 2173.59 91.4655   7
  -2  -8   1 1913.29 77.7741  20
  -2   8   0 23.2714 51.7087  17
  -2   8   0 24.4975 34.0440  15
   2   8   0 45.9994 44.4910   6
  -2   8   0-29.4804 42.6936   6
  -2  -8   0 6.27093 27.5605  20
  -2   8   0-22.6159 49.9321  19
  -2   8  -1-21.8860 51.3816  17
  -2   8  -1 8.68699 34.0738  15
  -2   8  -1-14.1950 42.9748   6
   2   8   1 30.4568 45.7439   6
  -2   8  -1-6.15526 47.7095  19
  -2  -8  -1 9.93622 30.5915  20
  -2  -8  -2 629.079 38.6919  23
  -2   8  -2 578.703 45.3702  15
  -2   8  -2 596.940 58.2653  17
  -2   8  -2 511.620 53.3196   6
   2   8   2 620.516 55.3178   6
  -2   8  -2 721.922 59.5850  19
  -2  -8  -2 648.777 44.8577  20
  -2  -8  -3 479.224 36.9925  23
  -2   8  -3 437.630 44.2180  15
  -2   8  -3 389.570 48.7139   6
   2   8   3 441.845 54.6744   6
  -2   8  -3 544.000 50.5537  19
  -2  -8  -3 530.003 45.5235  20
  -2  -8  -4 142.088 32.0525  23
  -2   8  -4 128.008 44.0668   6
   2   8   4 173.465 48.0201   6
  -2   8  -4 150.194 38.2858  15
  -2  -8  -5 15.9153 34.9780  23
   2   8   5-3.62847 46.0212   6
  -2   8  -5 5.27752 41.2196   6
   2   8   5 0.91074 39.0216  15
  -2   8  -5-27.8055 36.9468  15
  -2  -8  -6 896.922 53.8081  23
   2   8   6 849.478 55.6245  15
  -2   8  -6 740.253 51.4427  15
  -2   8  -6 729.100 54.8509   6
   2   8   6 823.536 61.1109   6
  -2  -8  -7 875.366 53.3835   3
  -2  -8  -7 939.584 57.7775  23
  -2   8  -7 835.477 66.0328   7
   2   8   7 975.750 57.8495  15
  -2   8  -7 910.742 53.6554  15
  -2  -8  -8 2081.62 92.5906  23
  -2  -8  -9 868.388 49.6417   3
  -2  -8  -9 927.601 58.3375  23
  -2   8 -10-53.2236 62.3408  17
  -2  -8 -10 23.3632 28.3494   3
  -2  -8 -10-31.9324 43.6599  23
  -2   8 -11 2479.25 115.234  17
  -2  -8 -11 2622.48 102.222   3
  -2  -8 -11 2560.36 108.079  23
  -2   8 -12 106.606 58.3237  17
  -2  -8 -12 134.540 29.2254   3
  -2  -8 -12 113.199 39.8599  23
  -2   8 -13 203.751 56.0466  17
  -2  -8 -13 204.005 28.7033   3
  -2  -8 -13 184.681 38.3646  23
  -2  -8 -14 296.469 27.5253   3
  -2  -8 -14 308.724 38.9346  23
  -2  -8 -15 70.3332 29.9531  23
  -2  -8 -16 477.197 32.0207  23
   2   9 -14 341.225 46.2031  17
  -2  -9  14 237.324 28.0411  26
  -2  -9  13 34.1053 26.0577  26
  -2   9  13 65.9855 53.8650   1
  -2  -9  12 32.0145 25.3432  26
  -2   9  12 34.2210 60.6137   1
  -2  -9  11 481.118 36.8271  26
  -2   9  11 760.305 72.8916   1
  -2  -9  10 224.611 31.3110  26
  -2   9  10 481.247 70.6851   1
  -2   9   9 519.482 74.2364   1
  -2  -9   8 803.975 46.1573  26
  -2   9   8 891.699 78.4940   1
  -2  -9   7 51.9079 26.7448  26
  -2   9   7 158.857 64.3096   1
   2   9  -7 55.1369 48.9357   6
  -2   9   7 77.1157 40.5991  15
   2   9  -7 60.3892 42.6497  15
   2   9  -6 2448.28 100.281  15
  -2   9   6 2526.23 100.352  15
  -2  -9   5 3607.32 148.039  20
  -2   9   5 4166.15 154.038  15
   2   9  -5 3900.99 153.037  15
  -2   9   5 4498.78 158.938   7
  -2  -9   4 2773.91 107.194  20
  -2   9   4 2546.62 119.202   1
  -2   9   4 2796.02 113.892  15
   2   9  -4 2724.70 112.244  15
  -2   9   4 2701.89 118.314   6
   2   9  -4 2552.18 117.936   6
  -2  -9   3 2599.48 100.913  20
  -2   9   3 2365.99 112.528   1
  -2   9   3 2642.96 108.847  15
   2   9  -3 2587.46 107.145  15
   2   9  -3 2458.95 112.951   6
  -2   9   3 2883.80 115.902   7
  -2   9   3 2639.89 114.333   6
  -2   9   2 91.7611 59.2843  17
  -2   9   2 99.1132 43.2970  15
   2   9  -2 92.6674 49.5319   6
  -2   9   2 130.550 57.4924   7
  -2   9   2 133.123 49.2089   6
  -2  -9   2 117.035 27.3027  20
  -2   9   2 60.4622 59.4100  19
  -2   9   1 10.6477 41.6457  15
  -2   9   1 13.0294 60.7529  17
  -2   9   1 46.2422 55.6973   7
   2   9  -1 96.8677 49.0439   6
  -2   9   1 47.9745 48.0046   6
  -2  -9   1 58.5480 28.1478  20
  -2   9   1 35.8988 56.8123  19
  -2   9   0 16.2635 61.4134  17
  -2   9   0 88.6376 40.1474  15
  -2   9   0 63.9697 55.6766   7
   2   9   0 82.8794 48.0995   6
  -2   9   0 87.9782 47.7397   6
  -2   9   0 36.3818 53.7896  19
  -2  -9   0 23.5514 29.2634  20
  -2   9  -1 344.562 45.5474  15
  -2   9  -1 476.888 62.9482  17
  -2   9  -1 346.229 51.8846   6
  -2   9  -1 403.496 60.4227   7
   2   9   1 353.466 54.1718   6
  -2   9  -1 468.422 62.7836  19
  -2  -9  -1 349.753 38.1205  20
  -2   9  -2 1838.81 85.7294  15
  -2   9  -2 2172.66 95.3374  17
  -2   9  -2 1912.75 94.4421   7
  -2   9  -2 1723.10 90.6093   6
   2   9   2 1721.35 90.8311   6
  -2  -9  -2 1993.04 82.4997  20
  -2   9  -2 1918.74 88.4719  19
  -2   9  -3 513.592 64.6531  17
  -2   9  -3 398.601 45.3858  15
   2   9   3 425.760 47.2151  15
   2   9   3 345.657 55.2952   6
  -2   9  -3 294.061 51.4989   6
  -2   9  -3 461.190 61.1591   7
  -2  -9  -3 496.720 44.9191  20
  -2  -9  -4 396.723 38.9575  23
  -2   9  -4 394.649 45.9392  15
  -2   9  -4 450.282 64.0663  17
   2   9   4 436.492 49.4393  15
  -2   9  -4 325.400 50.3605   6
   2   9   4 433.121 56.3482   6
  -2  -9  -4 421.252 47.2735  20
  -2   9  -5 518.344 65.1585  17
   2   9   5 525.411 52.8189  15
  -2   9  -5 436.307 48.0455  15
  -2  -9  -5 455.101 42.3609  23
  -2  -9  -5 546.516 51.7670  20
  -2  -9  -6 1033.29 59.0962  23
  -2   9  -6 1035.88 60.4213  15
  -2   9  -6 1094.91 76.6608  17
   2   9   6 1239.61 65.5075  15
  -2   9  -6 862.897 71.7346   7
  -2  -9  -7 3746.67 138.867  23
  -2  -9  -7 3583.54 136.583   3
  -2   9  -7 3721.58 145.342  17
  -2   9  -7 3395.28 133.491  15
  -2  -9  -8 162.241 33.3001   3
  -2  -9  -8 206.945 44.0663  23
  -2   9  -8 135.705 54.6949   7
  -2   9  -8 262.098 65.2139  17
  -2  -9  -9 886.642 47.7014   3
  -2   9  -9 694.241 61.4731   7
  -2   9 -10 369.084 62.5865  17
  -2  -9 -10 291.483 45.1976  23
  -2  -9 -10 270.347 31.4657   3
  -2   9 -11 34.0191 57.7747  17
  -2  -9 -11 46.6330 38.7892  23
  -2  -9 -11 73.4176 28.0015   3
  -2   9 -12-56.4044 55.3539  17
  -2  -9 -12 44.2872 36.0959  23
  -2  -9 -12 47.5369 25.8167   3
   2   9  12 22.3875 49.6483   1
  -2   9 -13 1037.82 63.3916  17
  -2  -9 -13 929.853 52.7936  23
  -2  -9 -13 1020.38 47.7139   3
  -2   9 -14-5.08835 40.3576  17
  -2  -9 -14 16.8739 25.9463  23
  -2  10  13 205.914 46.7524  19
   2  10 -13 159.513 43.3151  17
  -2 -10  13 128.492 22.9351  26
   2  10 -12 210.888 48.7484  17
  -2 -10  12 138.657 25.3234  26
  -2 -10  11 280.222 28.7816  26
  -2  10  11 618.596 58.2833   1
  -2 -10  10 117.643 26.0954  26
   2  10 -10 181.937 50.1850   7
  -2  10  10 159.671 60.1091   1
  -2 -10   9 221.550 28.7881  26
  -2  10   9 448.759 64.3525   1
  -2 -10   8 339.890 31.4789  26
  -2  10   8 376.002 64.0404   1
  -2 -10   7-32.5169 25.7227  26
  -2  10   7-68.5880 60.6135   1
   2  10  -7 19.1466 47.2931   6
   2  10  -7-20.7633 44.0715  15
   2  10  -6 378.937 55.9117   6
  -2  10   6 439.883 61.9605   1
   2  10  -5 114.759 50.3715   6
   2  10  -5 54.9006 45.1910  15
  -2  10   5 146.246 46.4927  15
  -2  10   4 5705.55 206.499  19
   2  10  -4 5273.47 204.279   6
  -2  10   4 5367.24 203.121   6
  -2  10   4 5796.13 204.464   7
  -2  10   4 5681.38 200.902  15
   2  10  -4 5403.87 200.245  15
  -2  10   3 1129.56 78.0169  19
  -2 -10   3 873.947 51.5635  20
   2  10  -3 1087.78 69.8891   6
  -2  10   3 1151.54 73.9521   7
  -2  10   3 1101.83 67.2360   6
   2  10  -3 1118.32 65.6177  15
  -2  10   3 1109.91 65.4424  15
  -2 -10   2 25.8422 27.7628  20
  -2  10   2 25.5603 61.1727  19
  -2  10   2-2.03651 46.2342   6
   2  10  -2 50.7626 50.5516   6
  -2  10   2 45.7939 57.7291   7
  -2  10   2 17.0353 44.4689  15
   2  10  -2 26.8774 46.7355  15
  -2 -10   1 521.578 38.1772  20
  -2  10   1 614.400 65.4638  19
   2  10  -1 535.933 56.4144   6
  -2  10   1 519.623 54.7521   6
  -2  10   1 535.883 64.5393   7
  -2  10   1 576.372 52.6311  15
  -2  10   1 653.960 69.4808  17
   2  10  -1 595.027 54.0479  15
  -2 -10   0 544.960 40.7098  20
  -2  10   0 695.851 70.8569  19
   2  10   0 640.170 58.5140   6
  -2  10   0 534.048 55.2516   6
  -2  10   0 608.719 67.2313   7
  -2  10   0 733.633 73.5400  17
  -2  10   0 712.031 54.2398  15
   2  10   0 647.072 54.2070  15
  -2  10  -1 623.543 61.9429  19
  -2 -10  -1 673.971 43.0558  20
  -2  10  -1 680.815 56.7177   6
  -2  10  -1 718.683 67.6285   7
   2  10   1 655.533 63.2696   6
  -2  10  -1 789.453 74.0783  17
   2  10   1 723.946 57.7993  15
  -2  10  -1 647.344 54.4919  15
  -2 -10  -2-9.45957 33.8494  20
  -2  10  -2-0.65963 44.4677   6
   2  10   2 10.2020 52.5900   6
  -2  10  -2-11.3643 57.7386   7
   2  10   2 1.77932 47.5640  15
  -2  10  -2-32.6688 68.2760  17
  -2  10  -2 97.4090 44.0466  15
  -2 -10  -3 4605.69 175.672  20
   2  10   3 4748.84 184.866   6
  -2  10  -3 4319.51 179.682   6
  -2  10  -3 4532.22 182.789   7
   2  10   3 5038.19 180.479  15
  -2  10  -3 4514.49 177.672  15
  -2  10  -3 5140.68 184.809  17
  -2 -10  -4 823.654 54.6755  20
  -2  10  -4 899.821 76.1573  17
   2  10   4 847.738 60.6596  15
  -2  10  -4 884.807 58.4877  15
  -2  10  -4 756.461 67.8718   7
   2  10   4 920.905 67.6753   6
  -2  10  -4 748.105 59.3875   6
  -2 -10  -5 194.662 42.1598  20
  -2 -10  -5 156.250 36.1617   3
   2  10   5 186.991 54.9099   6
  -2  10  -5 174.623 59.3702   7
  -2  10  -5 222.269 67.3012  17
  -2  10  -5 201.098 44.2886  15
   2  10   5 263.282 48.9592  15
  -2 -10  -6 700.223 48.5137   3
  -2  10  -6 642.065 64.6559   7
  -2 -10  -7 847.573 55.4006  23
  -2 -10  -7 992.596 52.9737   3
  -2  10  -7 949.748 55.5964  15
  -2  10  -7 988.772 68.9685   7
  -2 -10  -8 633.614 47.9110  23
  -2 -10  -8 687.729 43.8764   3
  -2  10  -8 772.639 68.8387  17
  -2  10  -8 626.625 59.7460   7
  -2 -10  -9 818.775 51.6259  23
  -2 -10  -9 868.057 46.1048   3
  -2 -10  -9 917.646 59.5538  20
  -2  10  -9 881.597 70.1725  17
  -2  10  -9 829.701 60.4484   7
  -2 -10 -10 37.6046 41.1323  20
  -2 -10 -10 7.11600 25.8112   3
  -2  10 -10 56.2670 57.1838  17
  -2 -10 -10 38.2319 32.4818  23
  -2 -10 -11-14.6864 37.3312  20
  -2 -10 -11 36.9602 24.9818   3
  -2 -10 -11 44.2773 30.4267  23
  -2  10 -11 45.2034 52.1221  17
  -2 -10 -12 32.7086 33.7380  20
  -2  10 -12 36.2559 48.5453  17
  -2 -10 -12 8.26631 26.3667  23
  -2  10 -13 342.256 42.5229  17
  -2 -10 -13 272.476 26.9606  23
  -2 -10 -13 362.001 32.2897  20
   2  11 -12 264.193 42.5636  17
  -2  11  12 351.632 42.0890  19
   2  11 -11 692.219 54.2738  17
  -2  11  11 778.359 55.6684  19
   2  11 -10 495.736 54.5948  17
  -2  11  10 422.793 54.9789  19
   2  11  -9 114.427 52.8671  17
   2  11  -9 95.9449 47.7659   7
  -2  11   9 156.050 55.7075  19
  -2 -11   8 24.6384 22.5135  26
   2  11  -8 145.815 55.9736  17
   2  11  -8 96.6568 52.5335   7
  -2  11   8 83.5617 58.8038  19
   2  11  -7 179.763 40.8877  15
  -2 -11   7 83.6932 24.4507  26
  -2  11   7 111.038 60.9644  19
  -2  11   6 358.235 64.4477  19
   2  11  -6 320.700 49.2945   6
  -2  11   6 431.761 43.3402  15
   2  11  -6 388.411 46.5756  15
  -2  11   5-14.7663 61.5649  19
   2  11  -5-15.1686 49.0046   6
   2  11  -5 12.4952 44.3776  15
  -2  11   5 28.7168 40.7166  15
  -2  11   4 8.82607 61.8388  19
   2  11  -4 43.2042 50.5524   6
  -2  11   4 109.102 42.7061  15
   2  11  -4 133.532 46.1246  15
   2  11  -4 129.288 63.3247  17
  -2  11   3 52.1233 61.6121  19
  -2  11   3 78.9376 57.6621   7
   2  11  -3 69.7330 49.4007   6
   2  11  -3 85.9026 63.8295  17
   2  11  -2 884.794 64.7949   6
  -2  11   2 852.387 60.3574   6
  -2  11   2 808.912 70.6413   7
   2  11  -1 3686.16 147.656   6
  -2  11   1 3527.69 146.822   7
  -2  11   1 3470.06 143.561   6
  -2  11   0-27.2003 57.1883   7
   2  11   0 21.8039 49.2932   6
  -2  11   0 24.4792 44.0495   6
  -2  11  -1 308.600 47.6478   6
   2  11   1 291.312 54.7046   6
  -2  11  -1 286.019 59.5410   7
   2  11   2 624.163 60.7995   6
  -2  11  -2 589.992 53.2413   6
  -2  11  -2 526.138 62.0845   7
   2  11   2 599.074 66.7912   7
   2  11   3 138.694 54.3569   6
  -2  11  -3 134.692 55.2326   7
   2  11   3 109.818 59.3938   7
  -2 -11  -4 597.736 43.9268  20
   2  11   4 626.070 72.0895  19
  -2  11  -4 604.904 62.9605   7
   2  11   4 773.592 64.3108   6
  -2  11  -4 677.153 72.1877  17
   2  11   4 825.703 57.8967  15
  -2  11  -4 658.998 50.7546  15
  -2 -11  -5 27.2550 33.0956  20
   2  11   5 20.3920 51.1758   6
  -2  11  -5-11.7971 53.4577   7
  -2  11  -5 51.2141 38.1200  15
   2  11   5 31.0053 45.5952  15
  -2  11  -5 27.3128 63.3511  17
  -2 -11  -6 110.516 34.1754  20
  -2  11  -6 154.103 52.9369   7
   2  11   6 158.384 49.0290   6
   2  11   6 175.049 44.0157  15
  -2  11  -6 182.671 38.1149  15
  -2  11  -6 52.5149 61.8631  17
  -2 -11  -7 220.604 33.2308  20
  -2  11  -7 198.832 51.3839   7
  -2  11  -7 204.338 59.9717  17
  -2 -11  -8 20.8514 28.1488  20
  -2  11  -8 23.8845 47.4742   7
  -2 -11  -9-17.6893 25.5457  20
  -2  11  -9 30.0462 53.7874  17
  -2 -11 -10-31.3356 22.5730  20
  -2  11 -10 190.652 51.4527  17
  -2 -11 -11 11.3751 20.7713  20
  -2  11 -11 859.571 48.4332  17
  -2  11 -12 6.52179 36.4468  17
  -2  12  10 63.9736 39.3185  19
   2  12 -10 34.8127 39.8981  17
  -2  12   9 358.980 46.1367  19
   2  12  -9 327.002 48.6794  17
  -2  12   8 874.265 59.3382  19
   2  12  -8 926.467 61.3140  17
  -2  12   7 25.6382 48.5751  19
   2  12  -7 2.57277 47.5362   7
   2  12  -7 27.5567 51.5786  17
  -2  12   6 55.0148 53.0597  19
   2  12  -6 34.8343 49.2409   7
   2  12  -6 44.7253 36.2046  15
   2  12  -6-39.3773 54.5152  17
  -2  12   5 38.6304 56.6971  19
   2  12  -5 3.03959 40.6525   6
   2  12  -5 29.4942 51.9173   7
   2  12  -5 71.9406 39.3212  15
   2  12  -5 57.4879 56.2944  17
  -2  12   4 109.934 59.9409  19
   2  12  -4 92.3984 54.0142   7
   2  12  -4 129.738 43.7299   6
   2  12  -4 41.7201 58.5476  17
   2  12  -4 59.0905 39.3684  15
  -2  12   4 92.5870 36.9944  15
  -2  12   3 189.373 57.0334  19
   2  12  -3 226.214 56.4373   7
   2  12  -3 263.827 48.5162   6
  -2  12   3 288.389 40.0366  15
   2  12  -3 196.087 43.3698  15
   2  12  -3 367.506 61.3768  17
  -2  12   2 63.6100 51.1548  19
   2  12  -2 104.417 56.5960   7
   2  12  -2 98.6480 48.2518   6
  -2  12   2 45.4945 54.0064   7
  -2  12   2 38.3550 36.9188  15
   2  12  -2 69.0026 41.5995  15
  -2  12   1 162.381 52.7126  19
   2  12  -1 215.170 50.6768   6
   2  12  -1 187.802 57.7699   7
  -2  12   1 199.960 56.3094   7
  -2  12   1 183.747 38.3997  15
   2  12  -1 204.578 44.1558  15
  -2  12   0 160.796 54.8676   7
   2  12   0 190.312 48.9528   6
   2  12   0 184.419 58.2109   7
  -2  12   0 208.083 38.2819  15
   2  12   0 149.586 43.4173  15
   2  12   1 903.702 64.1090   6
   2  12   1 765.926 68.4644   7
  -2  12  -1 765.341 66.2037   7
   2  12   1 882.960 57.0890  15
  -2  12  -1 813.892 69.6238  17
  -2  12  -1 793.112 50.9555  15
   2  12   2 32.8079 48.2991   6
   2  12   2 18.3744 53.4730   7
  -2  12  -2-4.71278 52.4106   7
  -2  12  -2 18.3063 36.1217  15
   2  12   2-1.53586 42.9272  15
  -2  12  -2 10.5356 59.9844  17
   2  12   3 2917.20 119.576   6
  -2  12  -3 2474.09 118.751   7
  -2  12  -3 2671.98 110.412  15
  -2  12  -3 2705.93 120.052  17
   2  12   4 280.627 47.7538   6
  -2  12  -4 244.393 52.7585   7
   2  12   4 275.530 43.7625  15
  -2  12  -4 238.133 38.3109  15
  -2  12  -4 237.841 59.5605  17
  -2  12  -5 31.6775 49.1022   7
   2  12   5 48.8117 44.3289   6
   2  12   5 63.1381 40.4383  15
  -2  12  -5 37.5422 56.6868  17
   2  12   6-14.4839 52.6849  19
  -2  12  -6-6.27494 46.1029   7
  -2  12  -6-8.03060 54.2645  17
   2  12   6 27.2869 35.4188  15
   2  12   7 93.1860 52.0622  19
  -2  12  -7 55.8775 44.7736   7
  -2  12  -7 45.8818 51.6921  17
   2  12   8 1527.46 74.1489  19
  -2  12  -8 1277.64 72.4142  17
   2  12   9-18.0390 45.1239  19
  -2  12  -9-29.5088 42.9882  17
  -2  12 -10 591.273 45.5565  17
  -2  13   7 239.966 36.9890  19
   2  13  -7 308.719 42.7076  17
  -2  13   6 10.0463 37.4738  19
   2  13  -6 34.9409 43.9975  17
  -2  13   5 450.865 44.1161  19
   2  13  -5 416.336 33.8324  15
  -2  13   4 360.383 44.8547  19
   2  13  -4 368.823 36.6344  15
   2  13  -4 341.540 47.0568   7
   2  13  -3 3.55026 34.2461  15
   2  13  -3 51.4961 36.9109   6
   2  13  -3 37.9120 45.3237   7
   2  13  -2 501.106 42.4792  15
   2  13  -2 480.440 45.2692   6
   2  13  -2 411.138 50.9153   7
   2  13  -1 230.169 38.3363  15
   2  13  -1 130.857 40.1499   6
   2  13  -1 168.106 47.9948   7
   2  13   0-6.83702 36.1602  15
  -2  13   0 45.1617 31.8947  15
   2  13   0 26.6428 38.8942   6
   2  13   0 52.2216 47.2096   7
   2  13   1-31.7531 36.6035  15
   2  13   1-41.2632 47.2706   7
   2  13   1 24.8205 38.7917   6
   2  13   2 975.206 52.3974  15
  -2  13  -2 831.145 59.2164   7
   2  13   2 852.864 55.1594   6
   2  13   3 83.4246 34.5901  15
  -2  13  -3 87.3306 50.9829  17
  -2  13  -3 94.7821 43.6779   7
  -2  13  -4 123.521 49.0813  17
   2  13   4 48.7762 32.3259  15
  -2  13  -4 114.062 42.0743   7
  -2  13  -5 49.6733 46.4243  17
   2  13   5 66.0507 29.0966  15
  -2  13  -6 102.426 43.9488  17
  -2  13  -7 12.9753 40.6421  17
   2  14  -2 7.62840 24.3119  15
   2  14  -1 384.278 30.2837  15
   2  14   0-26.1018 25.3365  15
   2  14   1 208.573 27.3812  15
   2  14   2 3.42498 24.1828  15
   3   0 -19-20.3319 27.7733  23
  -3   0  18 108.188 31.0901  24
   3   0 -18 148.467 28.4913  12
   3   0 -18 194.814 28.6815   8
  -3   0  17 34.6996 33.1395  24
   3   0 -17-10.8547 25.4163   8
   3   0 -17 7.26136 29.3256  12
   3   0 -16 319.020 32.0694   8
   3   0 -16 270.493 35.0975  12
   3   0 -15-2.20329 32.7759  12
   3   0 -15-29.9519 26.5953   8
   3   0 -14 211.748 36.0289  12
   3   0 -14 206.086 28.9799   8
  -3   0  13-2.35674 36.3849  26
   3   0 -13 0.47573 25.2669   8
   3   0 -13-25.5538 29.1564  12
   3   0 -12 2998.57 119.267  12
  -3   0  12 2644.49 120.575  26
  -3   0  11 17.2711 29.6109  26
   3   0 -11 15.2051 20.8698   8
   3   0 -11 11.6548 23.3184  12
   3   0 -10 928.507 41.8885   8
  -3   0  10 1034.81 47.4585  26
   3   0  -9-7.58363 17.1529   3
  -3   0   9 4.76121 22.1160  26
   3   0  -9 5.10574 17.5216   8
   3   0  -9-8.48936 26.3024  13
   3   0  -8 719.557 32.1069   8
   3   0  -8 649.044 31.2777   3
   3   0  -8 653.589 38.9796  13
   3   0  -7-0.59086 16.7051   3
   3   0  -7-0.21284 23.9852  13
   3   0  -6 6681.24 220.334   3
   3   0  -6 6201.85 219.531   6
  -3   0   6 6537.37 220.523  26
   3   0  -5-5.15199 14.4152   3
  -3   0   5-0.14363 13.6914  26
   3   0  -5-0.44334 17.4014  13
   3   0  -5 13.0877 13.2213   8
  -3   0   4 482.333 27.5438  14
   3   0  -4 505.577 25.6060  13
  -3   0   3-23.6806 22.7810  14
   3   0  -3 1.10418 17.5105  21
  -3   0   3 0.83687 16.6238  20
  -3   0   3-4.43435 15.5790   3
   3   0  -3-0.09419 12.1398   8
   3   0  -2 28404.2 963.029  21
   3   0  -2 27325.0 962.732   8
  -3   0   2 30048.7 963.013  20
  -3   0   2 27915.9 963.031  18
  -3   0   2 25372.2 962.485   3
  -3   0   2 28418.6 962.650  11
   3   0  -1-0.76111 12.4753  21
  -3   0   1 7.61713 9.39969  20
  -3   0   1-8.64091 16.7760  19
  -3   0   1 7.87617 17.9118  18
   3   0  -1 6.25082 8.64196   8
  -3   0   1 1.94794 7.72051   8
  -3   0   1-9.09682 23.3521   1
  -3   0   0 455.260 26.3971   4
  -3   0   0 431.608 17.3212   8
   3   0   0 406.431 18.9183  16
   3   0   0 452.683 27.3313   1
   3   0   1-0.80577 16.6911   9
   3   0   1-4.69474 11.4190  24
   3   0   1 2.86207 26.9643   4
  -3   0  -1 0.13468 11.5168  23
  -3   0  -2 70336.2 2471.36  23
   3   0   2 70147.1 2471.41   9
  -3   0  -2 68719.6 2471.18  17
   3   0   2 66536.2 2471.45   7
  -3   0  -3 63.5127 23.7018   9
   3   0   3 51.2434 22.6271   9
  -3   0  -3 93.3359 25.2294  17
  -3   0  -3 49.9796 21.6382  22
  -3   0  -3 25.2535 17.6316  23
   3   0   3 70.9928 26.7526   7
  -3   0  -4 2938.00 110.642  17
  -3   0  -4 3275.22 111.059  12
  -3   0  -5 12.1802 21.4498  17
   3   0   5-0.97179 18.8233   2
  -3   0  -5 6.44343 15.7566   3
  -3   0  -5-9.25245 15.5526  12
   3   0   6 18543.9 626.040   2
  -3   0  -6 18721.8 626.347  12
  -3   0  -6 17331.6 624.004  17
   3   0   6 16518.9 624.450   6
   3   0   7 2.82775 20.3297   2
  -3   0  -7 9.91381 16.7960   3
   3   0   8 12963.1 464.191   2
  -3   0  -8 13597.5 463.776   3
  -3   0  -8 13133.6 464.844  12
   3   0   9 3.31145 21.5839   2
  -3   0  -9 6.22189 19.4439   3
  -3   0  -9 17.6525 22.6211  12
  -3   0 -10 2215.94 79.2774   3
   3   0  10 2108.57 80.5068   2
  -3   0 -11-0.32078 21.2957   3
   3   0  11-16.0177 26.6189   2
  -3   0 -11 5.27028 25.7652  12
  -3   0 -12 31.2824 24.1141   3
   3   0  12 37.9783 28.8493   2
  -3   0 -12 33.6979 29.3196  12
   3   0  13-13.8475 32.8833  24
  -3   0 -13 11.6161 27.7306   3
  -3   0 -14 1352.30 59.8277   8
   3   0  14 1155.26 65.8086  24
  -3   0 -14 1213.39 65.5133  23
  -3   0 -15 15.5555 24.1977   8
  -3   0 -16 307.642 39.6041  23
   3   0  16 344.615 42.5108  24
  -3   0 -16 330.635 29.0012   8
   3   0  17 14.9255 33.6473  24
  -3   0 -17-14.4704 21.4104   8
  -3   0 -17 12.5801 30.9139  23
   3   0  18 199.850 33.6404  24
   3   0  19-9.38243 25.0364  16
   3   0  19-5.42017 27.5421  24
   3   1 -19 243.680 28.7571  23
   3  -1 -19 232.023 30.9716  23
  -3  -1  19 177.299 26.3967  24
   3  -1 -18 28.6760 32.3974  23
  -3   1  18 42.5656 28.4149  24
  -3  -1  18 64.4797 29.4463  24
   3   1 -18 83.6019 26.1315   8
   3  -1 -18 144.507 24.4836   8
   3   1 -18 51.8066 27.9658  12
  -3   1  17 331.286 38.1734  24
   3  -1 -17 355.004 36.5121  12
   3   1 -17 336.156 35.7299  12
   3   1 -17 420.180 39.9436   8
   3  -1 -17 387.056 31.7938   8
  -3   1  16 1031.07 58.1565  24
   3  -1 -16 1089.73 57.7518  12
   3   1 -16 1025.66 55.3537  12
   3   1 -16 1167.06 54.7879   8
   3  -1 -16 1168.90 53.1506   8
   3   1 -15 66.9031 28.2144   8
   3  -1 -15 97.6338 26.8966   8
  -3  -1  14 616.259 53.1206  26
   3  -1 -14 718.638 48.2714  12
   3   1 -14 738.495 48.2981  12
   3  -1 -14 936.053 44.5159   8
   3   1 -14 842.736 45.3130   8
  -3  -1  13-33.0102 37.4816  26
   3   1 -13 13.1443 27.8624  12
   3  -1 -13 16.2290 30.7202  12
  -3  -1  12 3160.44 119.580  26
   3  -1 -12 3071.08 114.487   3
   3   1 -12 2761.41 116.236  12
   3  -1 -12 2791.79 116.422  12
   3  -1 -12 3248.62 115.613   8
   3   1 -12 3045.64 115.066   8
  -3  -1  11 4987.56 208.326  26
  -3   1  11 5189.58 209.559  26
   3  -1 -11 5506.66 208.627  12
   3   1 -11 5392.70 208.866  12
   3  -1 -11 6165.85 207.409   3
   3   1 -11 6241.99 208.277   8
   3  -1 -11 6614.11 209.092   8
   3  -1 -10 210.303 22.2589   3
  -3  -1  10 136.678 25.1299  26
  -3   1  10 157.670 29.6886  26
   3   1 -10 164.907 21.9627   8
   3   1 -10 132.974 28.3510  13
   3  -1 -10 162.262 25.5293  12
  -3  -1   9 7965.68 285.609  26
  -3   1   9 8212.32 286.404  26
   3  -1  -9 7757.19 283.913   3
   3  -1  -9 7974.54 286.250  12
   3   1  -9 8079.75 286.312  13
   3   1  -9 8273.29 284.635   8
  -3   1   8 4983.41 171.197  26
  -3  -1   8 4934.35 170.333  26
   3  -1  -8 4627.05 168.856   3
   3   1  -8 4414.49 169.910  13
   3  -1  -8 4629.72 170.507  13
   3   1  -8 4799.92 169.260   8
  -3  -1   7 17986.8 634.430  26
  -3   1   7 17250.3 632.190  25
   3   1  -7 18308.2 634.532  13
   3  -1  -7 18808.2 633.696   3
   3   1  -7 19336.0 634.220   8
   3  -1  -6 346.688 21.5563   3
   3   1  -6 368.639 21.5266   8
  -3  -1   6 334.595 22.6282  26
  -3   1   6 434.357 23.9215  25
  -3   1   6 411.745 24.0373  26
   3  -1  -6 364.853 28.7437   6
   3  -1  -6 377.164 26.9454  13
   3  -1  -5 1619.19 58.9320   3
  -3   1   5 1528.94 59.3841  26
  -3   1   5 1591.11 60.1264  25
   3   1  -5 1638.54 59.3039   8
  -3  -1   5 1552.57 60.2364  20
   3  -1  -5 1420.24 60.3691  13
   3   1  -5 1491.80 60.4779  13
   3  -1  -4 525.821 33.0474   6
  -3   1   4 486.596 22.3663  26
   3   1  -4 493.692 25.9544  21
   3   1  -4 417.314 21.8176   8
  -3  -1   4 516.638 24.3000  20
  -3   1   4 425.608 32.4844  14
   3  -1  -4 425.548 25.7037  13
  -3  -1   4 465.840 23.3326  14
   3  -1  -3 894.742 37.8017   2
  -3   1   3 1029.23 38.5104   3
   3  -1  -3 892.481 36.4382   3
  -3   1   3 928.906 36.6775  26
   3   1  -3 992.346 39.4145  21
  -3  -1   3 1046.51 39.4550  20
   3  -1  -3 1069.60 46.0864   6
   3  -1  -3 849.182 47.8201   7
  -3   1   3 1092.48 39.7985   5
  -3   1   3 1058.86 45.7481  14
   3  -1  -3 932.533 39.3682  13
  -3   1   2 67169.9 2314.33   3
   3  -1  -2 59569.0 2313.95   3
  -3   1   2 67439.9 2314.01  26
   3  -1  -2 66715.8 2314.48  21
   3   1  -2 77061.1 2315.48   8
  -3   1   2 69642.3 2315.00  11
  -3  -1   2 66609.1 2314.91   8
  -3  -1   2 63342.7 2313.77  18
  -3  -1   2 68554.8 2314.83  20
  -3   1   2 70589.8 2315.20  14
   3  -1  -2 78227.5 2316.38   6
   3  -1  -2 65290.7 2315.81   7
   3  -1  -1 80.4494 22.9278   6
  -3  -1   1 68.7854 10.7311   8
  -3   1   1 79.7200 27.4681   4
  -3   1   1 70.5203 30.8937   1
  -3   1   1 74.0146 8.07843   3
  -3   1   1 39.9940 6.83585  24
  -3   1   1 28.0630 5.27755  26
   3  -1  -1 46.6326 11.4306  21
  -3   1   1 54.0857 25.8435  11
   3  -1  -1 62.5886 7.18086   8
  -3   1   1 42.9223 23.9344  18
  -3  -1   1 36.6540 14.1218  20
  -3   1   1 36.1580 7.60514  16
  -3   1   1 56.3071 24.6058  14
  -3   1   0 3247.72 122.258   3
   3  -1   0 4278.35 126.993   1
  -3   1   0 4389.70 128.082   1
   3   1   0 3326.80 124.285   1
  -3  -1   0 3298.20 124.277  23
  -3   1   0 3441.63 128.931  10
  -3   1   0 3976.23 126.546  19
   3   1   0 3092.29 124.147  16
   3  -1   0 3843.33 122.886  16
  -3   1   0 4207.03 127.267   4
   3  -1   0 3982.02 126.890   7
   3  -1   0 4335.34 128.269   4
  -3  -1   0 3562.87 124.187   4
  -3   1  -1 4603.03 142.073  23
   3  -1   1 4606.94 142.549  24
   3   1   1 3988.40 144.169  24
  -3  -1  -1 3580.33 143.609  23
  -3   1  -1 3917.42 148.247  10
   3  -1   1 4038.28 142.717   9
   3   1   1 3548.98 143.508  16
  -3   1  -1 3760.22 145.130  17
   3  -1   1 4171.93 147.412   4
   3  -1   1 3922.45 145.729   6
   3  -1   1 3836.35 145.867   7
   3   1   1 3413.48 143.293   4
   3   1   2 60006.7 2085.08  24
  -3   1  -2 58560.5 2084.82  22
  -3  -1  -2 57352.8 2085.12  23
  -3   1  -2 67457.3 2083.84  23
  -3   1  -2 59860.0 2083.51   3
   3   1   2 57099.2 2084.65   9
   3  -1   2 57853.8 2083.97   9
  -3   1  -2 58176.3 2084.54  17
   3  -1   2 60640.1 2085.46   6
   3   1   3 338.970 23.8719  24
  -3   1  -3 372.878 24.7593  25
   3  -1   3 353.586 22.7968  26
  -3  -1  -3 351.685 25.0735  23
   3  -1   3 537.720 23.1154   2
  -3   1  -3 528.752 19.9770   3
   3  -1   3 410.839 25.0003   9
  -3   1  -3 430.771 25.4900   9
  -3   1  -3 430.773 32.8571  17
   3  -1   3 536.700 33.2055   6
  -3   1  -4 1026.21 44.2234  25
   3  -1   4 1131.90 44.8081  26
   3   1   4 1129.18 45.5112  24
  -3  -1  -4 1075.14 46.2466  23
   3   1   4 903.450 46.3629  10
   3   1   4 1100.69 47.7418   9
  -3   1  -4 1240.29 42.4870   3
   3  -1   4 1235.58 50.2093   6
  -3   1  -4 1215.42 43.6035  12
  -3   1  -5 27764.1 1018.85  25
   3  -1   5 29195.7 1020.51  26
   3   1   5 29155.3 1020.34   9
   3  -1   5 31378.2 1020.04   6
  -3   1  -5 30310.3 1019.63  12
  -3  -1  -5 28105.8 1020.26  12
  -3  -1  -5 28845.4 1020.74   3
   3  -1   5 30464.4 1019.83   2
   3  -1   6 3969.11 141.699  26
  -3   1  -6 3924.73 139.907  12
   3  -1   6 3624.79 140.203   2
  -3  -1  -6 3916.10 141.364   3
   3   1   6 3650.80 140.861   2
   3  -1   7 238.629 27.5674  26
  -3  -1  -7 299.890 26.2054  12
  -3  -1  -7 286.055 23.7465   3
   3  -1   7 332.859 25.4372   2
   3   1   7 297.233 24.9339   2
   3  -1   8 16842.2 611.480  26
  -3  -1  -8 15841.2 610.461  12
  -3   1  -8 17906.1 609.991  12
  -3  -1  -8 17035.8 609.775   3
   3   1   8 16372.6 609.840   2
   3  -1   8 17958.6 610.140   2
   3  -1   9 10.8585 26.1595  26
  -3  -1  -9 27.1471 23.2028  12
  -3   1  -9 19.7024 21.2115  12
  -3   1  -9 28.3530 17.6433   3
   3   1   9 12.9981 21.0574   2
   3  -1   9 3.90796 22.1144   2
  -3  -1  -9 5.67909 19.6525   3
  -3  -1 -10 217.385 27.6014  12
  -3   1 -10 252.952 27.3199  12
  -3  -1 -10 248.953 25.2336   3
   3  -1  10 246.823 27.6060   2
   3   1  10 248.273 27.5431   2
  -3   1 -10 305.597 24.0597   3
   3   1  11 1068.28 58.7706  24
  -3  -1 -11 1032.03 57.4269  12
  -3   1 -11 1246.98 57.2795  12
  -3   1 -11 1421.87 55.2012   3
  -3  -1 -11 1391.25 56.4916   3
   3   1  11 1345.37 57.9452   2
   3  -1  11 1368.24 57.8529   2
  -3  -1 -12 313.263 38.2551  23
  -3   1 -12 336.228 29.6980   3
   3   1  12 292.289 34.0339   2
  -3  -1 -12 324.211 29.5035   3
   3   1  12 282.150 36.2040  24
  -3   1 -12 244.433 32.1505  12
  -3  -1 -13 3323.45 137.483  23
  -3   1 -13 3838.08 132.990   3
  -3   1 -13 3701.07 132.307   8
   3   1  13 3101.94 136.379  24
  -3   1 -13 3412.62 134.714  12
  -3   1 -14 591.842 34.9968   8
  -3  -1 -14 593.453 37.1913   3
   3   1  14 531.143 47.6257  24
  -3  -1 -14 540.404 47.8197  23
  -3   1 -14 539.040 44.3078  23
  -3  -1 -15 952.122 47.1624   8
  -3   1 -15 837.556 44.3387   8
  -3  -1 -15 925.487 47.4163   3
  -3   1 -16 240.769 25.6023   8
   3  -1  16 259.786 38.7549  24
   3   1  16 251.127 39.4492  24
  -3  -1 -16 232.165 27.3237   8
  -3  -1 -16 245.650 38.9307  23
  -3   1 -16 209.253 36.1875  23
   3   1  17 187.949 38.4374  24
   3  -1  17 155.926 34.0833  24
  -3  -1 -17 154.272 33.0386  23
  -3  -1 -17 179.839 24.2874   8
  -3  -1 -18 243.920 21.9549   8
   3  -1  18 194.729 32.2487  24
   3   1  18 171.633 35.9806  24
  -3  -1 -18 173.326 31.5924  23
   3   1  19 626.810 36.8537  16
   3   1  19 640.870 39.6343  24
   3  -1  19 641.755 37.9928  24
   3  -2 -19 402.104 31.1653  23
   3   2 -19 327.694 29.0285  23
   3  -2 -18-7.45900 33.1360  23
   3  -2 -18 16.2165 21.1861   8
   3   2 -18-26.2351 27.1030  12
  -3  -2  18 4.56879 26.9936  24
   3  -2 -17 56.9696 35.8264  23
  -3   2  17 44.0893 30.9730  24
   3   2 -17 58.1961 29.6195  12
   3  -2 -17 150.644 24.8076   8
   3   2 -17 115.263 29.6312   8
  -3   2  16 110.086 34.5198  24
   3  -2 -16 133.950 27.1350   8
   3   2 -16 87.0857 31.1397   8
   3   2 -16 97.7853 30.7876  12
   3  -2 -16 114.953 34.4520  12
   3  -2 -15 55.8416 26.3762   8
   3   2 -15 42.4282 30.6200   8
   3  -2 -14 2568.40 92.1848   8
   3   2 -14 2367.23 92.3667   8
   3   2 -14 2041.87 93.3576  12
   3  -2 -14 2399.27 95.3714  12
  -3   2  14 2095.65 93.6652  24
  -3  -2  14 1996.46 96.0769  26
   3   2 -13 2.09586 27.8595  12
   3  -2 -13-1.04837 31.0303  12
  -3  -2  13 8.19891 33.6426  26
   3  -2 -12 8.15156 25.1425   3
  -3  -2  12-9.73826 29.9900  26
   3   2 -12-16.7849 24.2361   8
   3  -2 -12-6.98688 28.2875  12
   3   2 -12 9.67645 28.1085  12
   3   2 -11 4148.54 150.640   8
  -3  -2  11 3836.73 151.775  26
   3  -2 -11 4229.94 150.015   3
   3  -2 -11 4046.78 152.649  12
   3   2 -10 672.028 34.6879   8
  -3  -2  10 524.784 36.4884  26
   3  -2 -10 737.379 34.3864   3
   3   2 -10 622.499 38.8034  13
   3  -2 -10 610.343 37.1036  12
   3   2  -9 334.127 24.1154   8
   3  -2  -9 293.063 23.7751   3
   3   2  -9 312.557 29.7846  13
   3  -2  -9 300.302 27.8026  12
  -3  -2   9 368.120 26.6380  26
   3  -2  -8-3.73586 16.6130   3
   3   2  -8-2.36387 17.0013   8
   3   2  -8 8.24469 23.3349  13
   3  -2  -8-0.61569 20.9597  12
  -3   2   8 35.9222 24.6231  26
  -3  -2   8 39.8806 20.1858  26
   3  -2  -7 34.1277 16.9192   3
  -3  -2   7 89.6356 18.7798  26
   3   2  -7 27.7287 16.0820   8
   3   2  -7 53.8690 24.1823  13
   3  -2  -7 55.7979 21.4619  12
   3   2  -6 1392.54 54.7821   8
  -3   2   6 1286.64 56.0748  26
  -3   2   5 32952.3 1076.54  25
  -3   2   5 31996.0 1076.29  26
   3   2  -5 30514.8 1076.86  21
   3   2  -5 29690.3 1076.13   8
  -3  -2   5 31923.6 1076.74  20
   3  -2  -5 31445.5 1075.81   3
   3  -2  -5 28662.5 1075.80  13
   3   2  -5 31097.3 1076.76  13
  -3   2   4 664.072 33.4484  25
  -3   2   4 645.241 29.9220  26
   3   2  -4 627.639 31.3390  21
   3   2  -4 705.537 29.6701   8
  -3  -2   4 681.413 30.5382  20
   3  -2  -4 694.057 32.5788  13
   3   2  -3 28048.6 962.511   8
   3  -2  -3 26606.1 961.045   2
   3  -2  -3 26771.7 961.269   3
  -3   2   3 30618.5 963.314  25
   3   2  -3 27900.5 962.421  21
  -3  -2   3 27963.2 962.232  20
  -3   2   3 27504.5 963.190  14
  -3   2   3 29424.2 962.127  15
   3  -2  -3 27077.0 961.389  13
  -3   2   2 4178.94 138.104   5
   3  -2  -2 3626.21 135.183   3
   3  -2  -2 3685.75 134.863   2
  -3   2   2 3747.51 134.407  24
  -3   2   2 4671.86 139.518  25
   3   2  -2 4061.64 137.124  21
  -3  -2   2 3995.70 136.917  20
  -3   2   2 3964.01 140.016  11
  -3   2   2 4217.88 139.208  17
  -3   2   2 4348.54 137.611  15
   3  -2  -2 3776.22 135.613  13
  -3   2   2 4211.63 140.264  14
  -3   2   1 43309.6 990.038  25
   3  -2  -1 29952.3 985.655   3
  -3   2   1 36263.8 989.539  10
  -3   2   1 36155.4 988.582  11
  -3   2   1 36942.9 988.153  17
  -3   2   1 38683.8 988.172  15
  -3   2   1 37092.9 988.956  14
   3  -2  -1 32735.0 985.844  13
  -3   2   0 146.145 27.8820  11
  -3   2   0 107.412 40.7882  10
  -3   2  -1 35426.8 1175.36  25
   3  -2   1 35766.5 1172.80  26
  -3   2  -1 34179.1 1175.29  22
   3  -2   1 31578.5 1172.76   2
  -3   2  -1 33183.2 1175.30  10
  -3   2  -1 34742.0 1174.36  15
  -3   2  -1 33240.1 1174.97  14
   3   2   2 5741.68 206.401  24
  -3   2  -2 5884.71 206.748  25
   3  -2   2 6418.98 204.272  26
  -3  -2  -2 5216.13 205.911  23
  -3   2  -2 5823.60 207.646  22
   3  -2   2 5854.35 204.134   2
  -3   2  -2 5882.72 202.919   8
  -3   2  -2 5735.62 206.631  17
   3   2   2 5288.09 205.421  16
  -3   2  -2 5851.91 205.472  15
  -3   2  -2 5765.93 206.933  14
  -3   2  -3 210.906 23.0504  25
   3  -2   3 229.453 15.0974  26
   3   2   3 200.360 19.0581  24
  -3  -2  -3 154.657 18.4309  23
   3  -2   3 202.573 15.9657   2
  -3   2  -3 201.602 11.5764   3
  -3   2  -3 192.548 16.9922   9
   3   2   3 198.304 25.4414   9
  -3   2  -3 237.695 19.8747  15
  -3   2  -3 215.357 29.1589  14
  -3   2  -3 229.482 13.5522  12
  -3  -2  -4 57.0989 19.7104  23
  -3   2  -4 117.076 11.0959   3
   3   2   4 74.5086 24.8125   9
  -3   2  -4 82.7853 18.7941   9
   3   2   4 55.3203 17.0976  24
   3  -2   4 57.8598 14.0007  26
  -3   2  -4 84.6650 26.9756  14
  -3   2  -4 84.8243 12.9450  12
  -3  -2  -5 28401.6 1087.94  23
   3   2   5 32279.4 1087.81   9
   3  -2   5 31841.2 1086.59   2
   3   2   5 27989.8 1087.64  24
   3  -2   5 33048.4 1086.97  26
  -3   2  -5 33451.0 1086.20  12
  -3   2  -5 30361.9 1086.51  14
  -3   2  -6 5.43183 14.3753   3
   3  -2   6-3.83162 20.0335   2
  -3  -2  -6-0.24355 20.0043   3
   3   2   6-17.9355 20.6141   2
   3   2   6 7.01440 25.9322   9
  -3   2  -6-9.11439 27.7615   5
  -3   2  -6-1.36323 28.6675  14
  -3   2  -6-4.21204 15.7048  12
   3   2   7 1127.89 52.7037  24
   3  -2   7 1150.13 51.1809  26
   3   2   7 998.684 51.3616   2
  -3  -2  -7 1233.73 52.2021   3
   3  -2   7 1317.64 50.9265   2
  -3   2  -7 1411.02 48.3784   3
  -3  -2  -7 1030.54 53.1562  23
  -3   2  -7 1275.33 53.1631   5
  -3   2  -7 1212.07 53.4824  14
  -3  -2  -8 80.3646 26.7311  23
   3   2   8 70.4119 24.7299  24
   3  -2   8 69.0447 24.0102  26
  -3   2  -8 66.2946 19.4010  12
   3   2   8 70.0778 22.0168   2
  -3   2  -8 69.4517 17.7832   3
  -3  -2  -8 35.5294 19.7007   3
   3  -2   8 90.9976 22.1893   2
  -3  -2  -9 13115.3 523.924  23
  -3   2  -9 16872.1 521.940   3
   3   2   9 15306.4 522.996   2
  -3  -2  -9 13888.5 522.634   3
   3  -2   9 15292.1 522.702   2
   3   2   9 13630.8 523.909  24
   3  -2   9 14559.0 524.014  26
  -3   2  -9 15598.9 522.236  12
  -3  -2 -10 486.765 40.6748  23
  -3  -2 -10 566.526 34.6041   3
   3   2  10 702.004 37.8167   2
  -3   2 -10 702.317 33.6193   3
  -3   2 -10 608.586 31.8837   8
   3   2  10 558.425 40.3161  24
   3  -2  10 608.579 40.4216  26
  -3   2 -10 655.444 35.5227  12
  -3  -2 -11 869.265 55.2089  23
   3   2  11 1151.35 52.5063   2
  -3  -2 -11 1030.83 49.7906   3
  -3   2 -11 1144.76 47.0556   8
   3  -2  11 977.621 55.3244  26
   3   2  11 1001.04 55.3441  24
  -3   2 -11 1113.84 50.6528  12
   3   2  12 0.54317 34.1665  24
  -3  -2 -12 11.5512 26.7291   3
   3   2  12 23.5423 30.0099   2
  -3   2 -12 11.1284 19.7880   8
  -3  -2 -12 37.3947 37.9268  23
  -3   2 -12 15.0459 28.1094  12
  -3  -2 -13 150.699 41.4298  23
   3   2  13 151.192 38.1518  24
  -3   2 -13 172.224 32.2688  12
  -3   2 -14 267.218 27.1898   8
  -3  -2 -14 272.713 44.1839  23
   3   2  14 253.510 42.8267  24
  -3  -2 -14 280.232 29.3740   3
  -3  -2 -15 45.4438 26.0917   3
  -3  -2 -16 36.6373 25.3798   3
   3  -2  16 27.2169 32.9269  24
   3   2  16 15.5193 40.0807  24
  -3  -2 -16 22.8911 24.0830   8
  -3  -2 -16 62.0038 35.4552  23
   3  -2  17 32.5476 32.3963  24
   3   2  17 13.5388 38.6182  24
  -3  -2 -17 21.3818 21.6954   8
  -3  -2 -17 43.6092 34.8886  23
   3  -2  18 137.899 30.6621  24
   3   2  18 163.893 35.4128  24
   3   2  18 123.974 31.8054  16
  -3  -2 -18 125.968 20.6476   8
  -3  -2 -18 159.411 30.9658  23
   3   2  19 35.9214 24.2623  16
   3   2  19 49.0719 26.9161  24
   3  -2  19 59.5418 24.3787  24
   3  -3 -19 30.0143 23.3426  23
  -3  -3  19-3.51655 22.0849  24
   3   3 -18-6.81636 25.0205  12
   3  -3 -18 8.43768 20.1814   8
   3  -3 -18 50.4468 31.3373  23
   3  -3 -17 245.164 25.9532   8
   3   3 -17 184.760 30.2399  12
   3  -3 -17 196.489 38.1880  23
   3  -3 -16 329.880 30.1491   8
   3   3 -16 249.954 33.5222  12
   3  -3 -16 300.671 42.4879  23
   3   3 -16 288.379 35.7688   8
   3   3 -15 334.681 36.7785   8
   3  -3 -15 453.447 33.2101   8
  -3  -3  14 1014.84 56.9811  26
   3  -3 -14 960.117 47.7599   3
   3   3 -14 885.131 52.0398   8
   3  -3 -14 946.518 48.2924   8
   3  -3 -14 981.699 54.5380  12
  -3   3  13 1643.56 74.4374  24
  -3  -3  13 1532.53 75.7631  26
   3   3 -13 1539.35 73.0060  12
   3   3 -12 1400.59 63.0928   8
  -3   3  12 1186.24 62.0624  24
  -3  -3  12 1227.59 62.3797  26
   3  -3 -12 1431.40 63.7433  12
   3   3 -12 1220.16 62.3246  12
   3   3 -11 1029.03 51.0013   8
  -3   3  11 1002.47 51.5266  24
  -3  -3  11 1100.40 52.8607  26
   3  -3 -11 1066.27 52.3043  12
   3   3 -11 1107.51 54.6223  13
   3  -3 -11 1133.72 49.2444   3
   3   3 -10 490.116 31.4505   8
  -3  -3  10 372.825 31.9954  26
  -3   3  10 384.794 31.7034  24
   3   3 -10 490.301 37.3239  13
   3  -3 -10 456.300 34.3633  12
   3  -3 -10 543.213 30.3167   3
   3   3  -9 1733.60 69.1095   8
   3   3  -9 1722.79 70.6678  13
   3  -3  -9 1740.16 70.8915  12
   3  -3  -9 1897.11 68.8141   3
   3   3  -8 12857.7 448.843   8
   3  -3  -8 13660.4 448.473   3
   3   3  -8 13203.5 449.262  13
   3  -3  -8 12562.8 449.384  12
  -3  -3   7 24181.0 874.125  20
   3  -3  -7 27038.1 873.438   3
   3   3  -7 24658.1 873.537  13
   3  -3  -7 24055.0 873.829  12
   3   3  -7 25261.9 873.719   8
   3   3  -6 10419.5 342.834   8
  -3  -3   6 9868.99 342.564  20
   3  -3  -6 9614.86 341.056   3
  -3   3   6 9432.99 340.676  24
   3   3  -6 9609.27 342.497  13
   3   3  -5 76.2433 18.5302   8
  -3   3   5 101.888 14.8659  24
   3  -3  -5 52.7216 16.7643   3
  -3   3   5 81.0693 22.3502  15
   3  -3  -5 65.2162 17.1069  12
   3   3  -4 5606.27 184.476   8
   3  -3  -4 5065.41 182.578   3
  -3   3   4 5535.04 182.026  24
   3   3  -4 5475.30 184.869  21
  -3  -3   4 5321.08 183.803  20
  -3   3   4 5617.08 184.017  15
   3  -3  -4 5547.66 183.304  12
  -3   3   3 7525.94 228.520   6
  -3   3   3 7718.99 229.044   7
  -3   3   3 6606.84 229.639   4
   3  -3  -3 6413.14 224.308   3
  -3   3   3 6463.50 223.516  24
  -3   3   3 6621.40 227.693  25
   3   3  -3 6022.22 225.809  21
   3  -3  -3 6815.17 224.621   9
  -3  -3   3 6573.44 225.765  20
  -3   3   3 7406.26 226.765  15
  -3   3   3 6895.47 227.030  17
   3  -3  -3 6874.62 224.657  12
  -3  -3   3 4811.28 223.659  11
  -3   3   2 19526.0 634.262   6
  -3   3   2 18324.9 633.693   7
  -3   3   2 17371.3 634.567   4
   3  -3  -2 16135.6 630.815   3
  -3   3   2 19128.9 634.260  25
  -3   3   2 19455.5 634.345  22
   3   3  -2 18147.2 632.638  21
   3  -3  -2 18164.4 630.697   9
  -3   3   2 19279.0 635.200  10
  -3  -3   2 18488.9 632.814  20
  -3   3   2 19719.4 633.203  15
  -3   3   2 17466.4 634.084  14
  -3   3   2 18297.9 632.687  17
   3  -3  -2 18566.5 630.912  12
  -3   3   1 5786.86 211.832   4
  -3   3   1 5961.62 210.586   7
  -3   3   1 6506.78 210.661   6
   3  -3  -1 5363.48 205.619   3
  -3   3   1 6442.36 211.133   1
   3  -3  -1 5046.60 205.323  26
  -3   3   1 6676.61 210.408  25
  -3   3   1 6852.76 211.024  22
   3  -3  -1 6621.04 206.192  23
   3   3  -1 5453.11 207.677  21
  -3   3   1 6444.99 213.129  10
  -3   3   1 5701.45 210.004  11
  -3  -3   1 6270.10 208.599  20
  -3   3   1 5999.65 210.384  14
  -3   3   1 6593.23 208.846  15
  -3   3   1 6426.84 209.719  17
   3  -3  -1 6188.55 205.173  12
  -3   3   0 3125.18 115.981   6
  -3   3   0 2899.06 116.653   7
  -3   3   0 2927.95 115.133   5
  -3   3   0 3123.77 117.098   1
  -3   3   0 3490.41 115.039  25
  -3  -3   0 3199.42 113.131  23
   3  -3   0 3063.87 109.332  24
  -3   3   0 3506.93 115.834  22
  -3   3   0 2898.87 116.005  11
   3  -3   0 2966.05 109.032   8
  -3   3   0 3104.09 118.956  10
  -3   3   0 3112.56 115.325  18
   3  -3   0 3615.31 109.577  20
  -3   3   0 3373.48 113.351  15
   3   3   0 2903.22 112.599  16
  -3   3   0 3284.16 114.798  17
  -3   3   0 3052.46 115.703  14
  -3   3  -1 30066.1 866.133   5
  -3   3  -1 31452.3 866.862   6
  -3   3  -1 28610.0 866.173   7
   3  -3   1 29822.8 862.706  26
  -3   3  -1 30032.5 866.827  22
   3  -3   1 24848.9 861.968  21
  -3  -3  -1 27941.9 865.677  23
  -3   3  -1 29462.5 866.321  10
   3   3   1 29743.0 865.064   9
  -3   3  -1 29863.7 865.100  19
  -3   3  -1 29108.9 865.952  18
   3  -3   1 29036.3 862.259  20
   3   3   1 26789.8 864.936  16
  -3   3  -1 31033.8 865.610  15
  -3   3  -1 29604.6 865.471  17
  -3   3  -1 29098.9 865.981  11
  -3   3  -1 28654.4 866.532  14
  -3   3  -2 3248.35 112.214   5
  -3   3  -2 3322.10 112.435   6
  -3   3  -2 3082.42 113.479   7
   3  -3   2 2540.66 105.939   3
   3  -3   2 3795.46 107.315  26
  -3  -3  -2 2930.94 109.617  23
   3   3   2 3176.13 110.591   9
  -3   3  -2 3508.88 112.326  18
  -3   3  -2 3385.47 111.436  19
  -3   3  -2 3543.74 110.651  15
   3   3   2 2847.76 109.446  16
  -3   3  -2 3229.93 113.481  14
  -3   3  -2 3195.56 112.765  11
  -3   3  -3 7854.84 271.059   5
  -3   3  -3 7769.53 271.049   6
   3   3   3 6999.79 270.802  24
  -3   3  -3 7895.25 266.657  23
   3  -3   3 8189.68 268.264  26
  -3  -3  -3 7263.70 270.647  23
   3   3   3 7934.06 270.572   9
  -3   3  -3 7297.37 267.258   9
  -3   3  -3 7498.40 271.227  14
  -3   3  -3 8062.91 269.992  15
   3   3   3 7260.25 269.732  16
   3  -3   3 7556.85 267.528   3
  -3   3  -4 16288.0 575.982   5
   3  -3   4 16835.2 573.672   3
  -3   3  -4 15426.0 573.438   9
  -3   3  -4 16469.7 572.986   8
   3   3   4 16559.6 575.876   9
   3  -3   4 17752.5 574.524  26
   3   3   4 15292.9 576.493  24
  -3   3  -4 16208.9 574.754  15
  -3   3  -4 17653.7 573.436  12
  -3   3  -4 15509.2 575.859  14
  -3   3  -5 1429.74 61.7958   7
   3  -3   5 1302.83 54.4348  26
  -3   3  -5 1475.81 52.1702   8
   3   3   5 1487.08 60.0692   9
  -3   3  -5 1261.69 55.5040  15
  -3   3  -5 1543.40 53.2493  12
  -3   3  -5 1297.35 61.4310  14
   3   3   6 41198.9 1622.82  24
  -3  -3  -6 43206.5 1623.15  23
   3   3   6 47691.3 1622.45   9
  -3   3  -6 50348.1 1620.14   8
  -3   3  -6 44213.5 1621.10   7
  -3   3  -6 50793.8 1620.60  12
  -3   3  -6 44454.7 1621.24  14
   3   3   7 110.475 26.0236  24
   3  -3   7 112.570 20.0316  26
  -3  -3  -7 115.246 28.0648  23
  -3  -3  -7 108.034 22.8034   3
   3   3   7 117.224 24.4548   2
  -3   3  -7 115.627 14.1983   8
  -3   3  -7 80.8108 29.9159   7
  -3   3  -7 99.1387 32.8094  14
  -3  -3  -8 12965.9 481.785  23
   3   3   8 13363.1 479.663   2
  -3  -3  -8 12989.5 481.125   3
  -3   3  -8 13802.9 477.625   8
   3   3   8 12774.7 480.894  24
   3  -3   8 14706.4 480.735  26
  -3   3  -8 14377.5 478.309  12
  -3  -3  -9 871.852 54.1212  23
   3   3   9 1227.18 50.2933   2
  -3  -3  -9 1097.49 50.5408   3
  -3   3  -9 1181.96 45.1103   8
   3  -3   9 952.977 50.6068  26
   3   3   9 843.013 52.0693  24
  -3   3  -9 1209.36 47.4487  12
  -3  -3 -10 1662.05 78.1754  23
   3   3  10 2003.11 73.9121   2
  -3  -3 -10 1599.48 72.0991   3
  -3   3 -10 1778.11 68.5328   8
   3   3  10 1594.40 76.1298  24
   3  -3  10 1682.23 74.0250  26
  -3   3 -10 1973.44 71.6678  12
  -3  -3 -11 106.816 36.9131  23
   3   3  11 81.3008 35.2442  24
   3  -3  11 85.4865 31.8759  26
   3   3  11 49.7430 28.9651   2
  -3  -3 -11 35.6824 25.2429   3
  -3   3 -11 55.6710 18.8594   8
  -3   3 -11 72.2277 25.8201  12
  -3  -3 -12 302.316 33.7559   3
   3   3  12 343.778 35.1845   2
   3  -3  12 292.503 37.8249  26
   3   3  12 312.663 40.6866  24
  -3  -3 -12 354.337 43.4263  23
  -3   3 -12 301.490 32.3905  12
  -3  -3 -13 1466.26 64.4738   3
   3   3  13 1617.24 67.2966   2
   3   3  13 1240.73 72.4704  24
  -3  -3 -13 1286.73 71.8280  23
  -3   3 -13 1462.37 64.7010  12
  -3  -3 -14 21.7940 24.5000   3
   3   3  14 7.39492 42.3303  24
  -3  -3 -14 8.89900 40.0795  23
  -3  -3 -15 124.245 26.6506   3
   3   3  15 53.6032 43.7109  24
  -3  -3 -15 111.158 39.2607  23
  -3  -3 -16 258.776 29.8259   3
   3  -3  16 207.769 34.4963  24
   3   3  16 202.741 43.7372  24
   3   3  16 232.334 39.5533  16
  -3  -3 -16 179.091 40.2449  23
  -3  -3 -17 19.1975 34.2462  23
   3   3  17 55.2423 38.6196  24
   3  -3  17 18.6026 30.3451  24
  -3  -3 -17 44.3240 24.2536   3
   3   3  17 59.8514 35.3135  16
  -3  -3 -17 52.1066 21.9210   8
   3   3  18 383.334 33.8138  16
  -3  -3 -18 347.571 31.5665  23
   3  -3  18 311.915 31.0855  24
   3   3  18 360.262 37.2401  24
   3  -3  19 100.705 22.6647  24
   3  -4 -18 120.627 28.1551  23
  -3   4  17 7.16030 74.8903   4
   3  -4 -17 63.3292 22.3777   8
   3  -4 -17 45.9133 33.9701  23
   3   4 -17 41.3356 27.4509  12
   3  -4 -16 120.410 40.7054  23
  -3  -4  16 129.247 35.6696  26
  -3   4  16 93.9013 78.7723   4
   3  -4 -16 178.387 25.6271   8
   3   4 -16 126.118 28.6968  12
   3  -4 -15 277.105 28.5576   8
  -3  -4  15 199.943 38.6372  26
   3   4 -15 258.123 32.9377  12
   3  -4 -15 282.059 45.3434  23
   3   4 -14 215.245 35.0857   8
   3  -4 -14 218.270 29.6371   8
   3  -4 -14 220.129 29.1047   3
   3  -4 -13 680.553 39.0514   3
   3   4 -13 603.699 43.7613   8
   3   4 -13 542.169 41.7737  12
   3  -4 -13 687.374 47.5511  12
  -3  -4  13 575.628 44.2203  26
   3   4 -12 2439.06 103.554  12
  -3  -4  12 2474.22 103.860  26
   3  -4 -11 3112.87 109.542   3
   3   4 -11 2816.78 111.475   8
   3  -4 -11 2965.53 112.434  12
   3   4 -11 2854.02 112.476  13
   3  -4 -10 84.3460 24.5234   3
   3   4 -10 72.0804 25.9519   8
   3  -4 -10 85.1687 27.7247  12
   3   4 -10 97.9203 33.9358  13
  -3  -4  10 88.5801 25.8065  26
   3  -4  -9 7176.40 231.871   3
   3   4  -9 6544.21 233.040   8
   3   4  -9 6377.08 232.198  13
   3  -4  -9 6509.74 232.809  12
   3  -4  -8 6602.87 213.274   3
   3   4  -8 6113.42 214.275   8
   3  -4  -8 5809.76 213.590  12
   3   4  -8 6009.88 213.995  13
  -3   4   7 239.121 40.3629  22
  -3  -4   7 291.322 27.1774  20
   3   4  -7 232.306 27.2419  13
   3  -4  -7 264.171 25.2262  12
   3   4  -7 261.352 24.8636   8
   3  -4  -7 276.206 22.5396   3
   3  -4  -6 895.915 39.8109   3
  -3   4   6 920.794 39.3419  24
  -3  -4   6 1009.14 43.9927  20
   3   4  -6 927.579 42.5942   8
   3   4  -6 916.156 44.4625  13
   3  -4  -5 177.391 19.3111   3
  -3   4   5 171.746 18.2227  24
   3   4  -5 184.643 25.2386  21
  -3  -4   5 210.422 22.3257  20
   3  -4  -5 164.534 19.2639  12
  -3   4   5 193.738 48.3738   4
   3  -4  -4 6154.34 210.614   3
   3  -4  -4 6195.56 210.314  12
  -3   4   4 6784.82 222.130  10
  -3  -4   4 5555.47 211.540  20
  -3   4   4 5721.35 208.092  16
  -3   4   4 5674.46 212.592  15
  -3   4   4 6231.75 214.485   6
  -3   4   4 6982.06 215.579   7
  -3   4   4 6256.94 217.696   4
  -3   4   3 536.988 42.2425  22
   3   4  -3 410.461 29.0159  21
   3  -4  -3 556.484 24.3692  12
   3  -4  -3 559.163 26.8522   9
  -3   4   3 515.174 33.4740  15
  -3   4   3 586.057 42.6596  17
  -3   4   3 526.777 38.8459   6
  -3   4   3 529.953 43.4994   7
  -3   4   3 418.219 49.5105   4
  -3   4   2 84.7410 32.0506   6
  -3   4   2 58.8682 36.4065   7
  -3   4   2 52.2588 41.4438   4
  -3   4   2 27.7640 34.8631  22
   3   4  -2 49.0267 18.9187  21
   3  -4  -2 35.5535 14.6685  23
  -3   4   2 32.1696 24.6657  15
  -3   4   2 41.7873 33.1325  17
  -3   4   2 56.0035 36.2654   1
   3  -4  -2 57.6860 13.8646   3
  -3   4   1 26383.6 866.657   6
  -3   4   1 24924.8 865.583   7
  -3  -4   1 22943.4 862.300   4
   3  -4  -1 27221.5 862.113  23
  -3   4   1 25836.7 866.189  22
   3   4  -1 22178.0 863.560  21
  -3  -4   1 24064.2 864.488  20
  -3   4   1 25032.4 864.513  17
  -3   4   1 24727.1 864.746  15
  -3   4   1 25831.7 865.867   1
  -3   4   0 328.571 41.3357   1
   3   4   0 242.688 21.3362   1
  -3  -4   0 424.010 24.8085  23
  -3   4   0 446.979 36.2496  22
   3   4   0 371.582 24.5150  21
  -3  -4   0 352.384 28.3753  20
   3  -4   0 442.713 17.1080  20
  -3   4   0 399.146 35.5753   6
  -3   4   0 347.098 40.5534   7
  -3   4   0 402.675 28.2345  15
  -3   4   0 344.396 37.3546  14
  -3   4   0 405.695 37.0406  17
   3   4   0 332.906 24.6116  16
   3  -4   0 355.725 15.1203   8
   3   4   1 4487.29 152.385   9
  -3  -4  -1 4768.39 153.814  23
  -3   4  -1 4776.98 154.615  19
  -3   4  -1 4584.37 155.706  18
   3  -4   1 4906.51 148.855  20
  -3   4  -1 5016.38 153.942  15
  -3   4  -1 4712.01 154.510  17
  -3   4  -1 4327.98 156.874  14
   3   4   1 4219.86 152.056  16
  -3   4  -1 5058.59 156.674   6
   3   4   2 6649.19 206.900   9
  -3   4  -2 6698.23 209.632   6
  -3   4  -2 6211.31 208.484  18
  -3   4  -2 6775.86 208.601  19
   3  -4   2 6181.02 203.143  20
   3   4   2 5639.73 206.117  16
  -3   4  -2 6345.90 207.067  15
  -3   4  -2 6010.98 210.083  14
   3  -4   2 5070.53 202.569   3
   3  -4   3 2785.10 110.780   3
   3  -4   3 3468.72 112.264  26
   3   4   3 3662.26 116.754   9
  -3   4  -3 3458.98 118.090  18
  -3   4  -3 3130.64 115.610  15
  -3   4  -3 3164.07 119.977  14
  -3   4  -3 3454.42 118.431   6
  -3  -4  -4 328.107 30.1291  23
   3  -4   4 291.983 18.3217  26
   3   4   4 283.201 30.5455   9
  -3   4  -4 308.387 45.2778  11
  -3   4  -4 288.908 39.5584  14
  -3   4  -4 287.573 14.7019  12
  -3   4  -4 292.048 32.6411   6
   3   4   4 292.334 24.6818   4
  -3  -4  -5 855.413 46.3477  23
   3   4   5 748.107 48.1129  24
   3  -4   5 815.747 39.2404  26
   3   4   5 1143.60 48.2121   9
   3   4   5 1031.84 46.4403  16
  -3   4  -5 948.065 54.1183  14
  -3   4  -5 1061.21 37.3138  12
  -3   4  -5 1043.87 58.0403  11
   3   4   6 2896.75 107.265  24
   3  -4   6 3097.84 102.890  26
  -3  -4  -6 2585.33 105.779  23
   3   4   6 2865.03 105.818   9
  -3   4  -6 2685.42 107.715  14
   3   4   6 2622.13 104.621  16
  -3   4  -6 2589.19 106.836   7
  -3  -4  -7 901.558 47.6125  23
   3  -4   7 1048.71 41.7527  26
   3   4   7 972.964 50.1647  24
   3   4   7 900.854 44.6594   2
  -3  -4  -7 749.561 43.8643   3
  -3   4  -7 840.031 50.0760   7
  -3   4  -7 1024.56 58.1407  11
  -3  -4  -8 113.398 30.5232  23
   3  -4   8 94.4283 21.5396  26
   3   4   8 103.224 32.4125  24
   3   4   8 55.8359 24.9519   2
  -3  -4  -8 76.0312 24.8673   3
  -3  -4  -9 1599.59 76.6051  23
   3  -4   9 1850.35 73.5597  26
   3   4   9 1668.13 78.1528  24
  -3  -4  -9 1687.45 73.5328   3
  -3  -4 -10 2215.21 102.829  23
   3  -4  10 2502.06 100.557  26
   3   4  10 2293.56 104.343  24
  -3  -4 -10 2525.21 100.285   3
  -3  -4 -11 4224.54 171.658  23
   3  -4  11 4678.77 169.995  26
   3   4  11 4230.18 172.842  24
  -3  -4 -11 4125.94 167.681   3
  -3  -4 -12 1033.84 61.2833  23
   3  -4  12 1041.35 57.0746  26
   3   4  12 1035.52 63.5601  24
  -3  -4 -13 244.262 44.0335  23
   3   4  13 282.640 50.6263  24
  -3  -4 -13 353.906 32.6270   3
  -3  -4 -14 31.2262 25.7522   3
  -3  -4 -15 239.268 44.3048  23
   3   4  15 211.034 42.5439  16
   3   4  15 214.734 46.9680  24
  -3  -4 -15 266.697 28.0851   3
  -3  -4 -16 16.6406 36.5946  23
  -3  -4 -16 11.6259 24.3407   3
   3   4  16 0.39397 36.1269  16
   3   4  16 6.38278 40.0267  24
   3  -4  16 25.3733 29.0326  24
  -3  -4 -17 283.548 35.4292  23
  -3  -4 -17 376.040 28.5908   3
  -3  -4 -17 337.563 27.1395   8
   3  -4  17 309.241 31.9797  24
   3   4  17 362.604 37.1265  16
  -3  -4 -18-2.85692 26.3808  23
   3  -4  18-4.37666 23.0960  24
   3  -5 -18-0.30355 25.8833  23
   3  -5 -17 315.833 34.7771  23
   3  -5 -17 261.636 23.8034   8
   3  -5 -16 337.140 27.5728   8
  -3  -5  16 270.030 36.7196  26
   3  -5 -16 332.051 39.2081  23
   3  -5 -15 1442.92 69.2774  23
  -3  -5  15 1172.60 65.4180  26
   3  -5 -15 1590.13 59.8110   8
  -3   5  15 1526.23 101.084   4
   3   5 -15 1049.42 58.6764  12
   3  -5 -14 2570.58 105.073  23
   3  -5 -14 2687.78 96.4406   8
  -3   5  14 2397.40 127.192   4
   3  -5 -14 2511.41 95.0105   3
   3  -5 -13 14.4288 26.7046   3
  -3  -5  13 13.8439 31.4575  26
  -3   5  13 73.3792 83.9555   4
   3   5 -13 37.1318 28.3941  12
   3  -5 -13 77.1421 43.8799  23
  -3  -5  12 604.461 44.1302  26
   3   5 -12 640.355 44.0848  12
   3  -5 -12 670.779 53.3676  23
   3  -5 -11 5235.01 171.793   3
  -3  -5  11 4054.79 172.782  26
  -3   5  11 4557.65 189.993   4
   3   5 -11 4865.11 174.044  13
   3  -5 -11 4396.63 176.752  23
   3  -5 -10 23.4757 25.5731   3
  -3   5  10 35.5340 71.9911   4
   3  -5 -10 27.4659 30.6711  12
   3   5 -10 34.6807 34.0073  13
  -3  -5  10 53.3909 26.3009  26
   3  -5  -9 3143.96 109.675   3
  -3   5   9 2920.15 127.341   4
   3  -5  -9 2957.18 111.614  12
   3   5  -9 3017.44 111.265  13
   3  -5  -8 80.7120 21.3521   3
  -3  -5   8 51.9191 22.0668  26
  -3   5   8 64.4980 80.5384  10
  -3  -5   8 28.4680 25.1523  20
   3   5  -8 83.8258 27.9085  13
   3  -5  -8 65.9375 26.4963  12
  -3   5   8 54.7801 61.3206   4
  -3   5   7 1361.70 63.7986  22
   3   5  -7 1165.57 53.2454  13
   3  -5  -7 1246.47 53.0447  12
  -3  -5   7 1202.50 53.5029  20
  -3   5   7 1114.53 78.2552   4
   3  -5  -7 1170.28 50.8963   3
   3  -5  -6 2621.44 101.305   3
  -3   5   6 3047.34 109.656  22
   3   5  -6 2849.21 104.237  13
   3  -5  -6 2859.32 102.860  12
  -3  -5   6 3013.63 105.045  20
  -3   5   6 2392.10 103.268  15
  -3   5   6 2778.23 117.642   4
  -3   5   5 20.6103 32.8264   6
  -3   5   5 21.5622 53.2217   4
   3  -5  -5 52.9146 24.2122  23
   3   5  -5 44.9389 24.4919  21
  -3   5   5 69.0589 41.0505  22
  -3  -5   5 57.5814 21.1429  20
  -3   5   5 29.6530 29.6449  15
   3  -5  -5 1.19379 17.9979   3
  -3   5   4 2676.24 110.307   4
  -3   5   4 2543.71 102.542   6
  -3   5   4 3005.17 105.120   7
   3  -5  -4 2711.78 98.3627  23
  -3   5   4 2838.10 105.194  22
   3   5  -4 2523.38 98.9825  21
  -3   5   4 3272.12 120.670  10
  -3  -5   4 2522.48 98.0567  20
  -3   5   4 2489.80 100.296  15
   3  -5  -4 2534.54 95.9524   3
  -3   5   3 21336.3 751.087   6
  -3   5   3 22594.8 750.381   7
  -3   5   3 21197.1 751.768   4
   3  -5  -3 21763.2 747.366  23
  -3   5   3 22302.1 751.053  22
  -3   5   3 23990.1 751.995  10
  -3  -5   3 20502.0 748.409  20
  -3   5   3 19950.8 748.983  15
   3  -5  -3 21038.4 747.193   3
  -3   5   2 29679.7 1049.46   6
  -3   5   2 30457.1 1048.59   7
   3  -5  -2 30868.5 1045.05  23
  -3  -5   2 29253.5 1047.23  20
  -3   5   2 31007.1 1048.98   1
  -3   5   2 28151.1 1047.50  15
  -3   5   2 30765.6 1048.94  10
  -3   5   1 1698.38 86.8136  10
  -3   5   1 1633.60 76.4205   6
  -3   5   1 1681.30 77.9695   7
  -3  -5   1 1714.11 71.0187  20
   3  -5  -1 1957.87 66.6051  20
  -3   5   1 1653.23 72.5381  15
  -3   5   1 1715.72 80.0630   1
   3   5   0 1230.62 53.7256   9
  -3   5   0 1361.49 59.9484   6
  -3   5   0 1323.23 62.3537   7
  -3  -5   0 1194.66 55.0854  20
   3  -5   0 1294.40 45.6136  20
  -3   5   0 1145.67 54.6440  15
   3   5   0 989.309 47.1844   1
  -3   5   0 1453.54 64.3273   1
  -3  -5  -1 4611.27 176.313  23
   3   5   1 4836.84 175.777   9
   3  -5   1 4937.31 171.861  20
  -3   5  -1 4826.26 178.214  19
  -3   5  -1 5068.36 178.980  17
  -3   5  -1 4927.83 177.417  15
  -3   5  -1 5196.16 180.321   6
  -3  -5  -2 18.5804 26.5076  23
   3   5   2 53.3848 27.2254   9
  -3   5  -2 30.7552 45.7102  11
  -3   5  -2 39.5850 42.2943  19
  -3   5  -2 18.9794 28.9928  15
  -3   5  -2-1.99393 33.9073   6
   3  -5   3 758.992 31.3682  26
  -3  -5  -3 766.083 40.9592  23
   3   5   3 797.847 41.6517   9
  -3   5  -3 713.170 55.3837  11
  -3   5  -3 800.898 48.0388  19
   3   5   3 740.230 39.7420  16
  -3   5  -3 713.156 41.3671  15
  -3   5  -3 655.401 44.9775   6
   3  -5   4 5563.88 197.648  26
  -3  -5  -4 5052.05 200.711  23
  -3   5  -4 6025.16 204.699  11
   3   5   4 6253.46 201.203   9
  -3   5  -4 5333.82 200.382  15
   3   5   4 5437.81 200.667  16
  -3   5  -4 5787.11 202.597   6
  -3  -5  -5 8493.31 314.598  23
  -3   5  -5 9130.71 315.551  11
  -3   5  -5 9318.93 314.647  18
   3   5   5 8548.62 312.594  16
  -3   5  -5 8325.24 312.362  15
  -3   5  -5 8363.31 313.821   6
  -3  -5  -6 1967.29 85.4367  23
   3   5   6 2395.48 84.6232   9
  -3   5  -6 2402.98 92.9158  11
  -3   5  -6 2213.34 86.6312  18
   3   5   6 2265.05 83.8113  16
  -3   5  -6 1827.17 81.0865  15
   3  -5   6 2055.00 79.0176  26
   3   5   6 1897.61 85.9193  24
   3   5   7 2931.58 102.772   2
   3   5   7 2541.23 106.676  24
   3  -5   7 2853.62 100.296  26
  -3  -5  -7 2685.13 106.257  23
  -3   5  -7 3012.39 110.550  11
  -3   5  -7 2845.03 105.704  18
   3   5   7 2822.70 103.356  16
  -3   5  -7 2617.98 106.133   7
   3  -5   8 2507.68 96.9536  26
   3   5   8 2202.23 104.199  24
   3   5   8 2993.11 99.3918   2
  -3  -5  -8 2479.73 100.743   3
  -3  -5  -8 2319.02 102.209  23
   3   5   8 2806.06 101.658  16
  -3   5  -8 2449.09 101.440   7
   3   5   9 84.2676 27.3597   2
  -3  -5  -9 78.8045 29.7338   3
  -3  -5  -9 41.2217 33.4294  23
   3   5   9 61.6784 35.9288  16
   3   5   9 18.9126 38.6994  24
   3  -5   9 79.5092 24.4492  26
  -3  -5 -10 1566.37 75.2792   3
   3   5  10 1912.33 75.1426   2
  -3  -5 -10 1600.98 79.5490  23
   3   5  10 1825.19 79.6676  16
   3  -5  10 1970.57 75.9259  26
   3   5  10 1663.64 83.4897  24
   3   5  11 539.810 40.8374   2
  -3  -5 -11 516.430 49.3498  23
   3   5  11 470.471 48.4879  16
  -3   5 -11 427.554 58.3418  17
   3  -5  11 610.774 40.9941  26
   3   5  11 476.832 52.0046  24
  -3  -5 -12 4088.10 162.301   3
  -3  -5 -12 3917.09 168.718  23
   3   5  12 4611.36 166.335  16
   3   5  12 4000.17 169.868  24
   3  -5  12 4112.52 165.457  26
  -3  -5 -13 9277.43 341.683   3
  -3  -5 -13 9224.02 346.877  23
   3   5  13 9146.70 342.943  16
   3   5  13 8469.93 346.440  24
  -3  -5 -14 45.8959 25.6953   3
  -3  -5 -14 55.2823 41.7883  23
   3   5  14 29.0486 40.9755  16
   3   5  14-27.5438 45.3946  24
   3   5  15 97.2117 39.8038  16
  -3  -5 -15 93.8730 25.5543   3
  -3  -5 -15 51.7502 39.0431  23
  -3  -5 -16-1.06693 23.0956   3
  -3  -5 -16-23.7283 33.5621  23
   3   5  16-4.27541 31.5143  16
   3  -5  16-14.1390 26.2675  24
  -3  -5 -17-12.9539 30.2839  23
  -3  -5 -17 10.1772 18.8251   8
  -3  -5 -17-5.44257 20.7896   3
   3  -5  17-15.3985 24.5798  24
  -3  -5 -18 109.197 24.9174  23
   3  -6 -17 63.1986 26.7267  23
  -3  -6  16 13.6541 30.8136  26
   3  -6 -16 43.7121 19.9490   8
   3  -6 -16 65.3690 34.2528  23
   3  -6 -15 203.437 24.2690   8
  -3  -6  15 129.520 33.6785  26
   3  -6 -15 161.211 36.4775  23
   3  -6 -14 225.470 26.8082   8
  -3  -6  14 173.827 36.5387  26
   3  -6 -14 250.794 28.7413   3
   3  -6 -14 162.239 41.3734  23
   3  -6 -13 4166.54 124.693   3
   3   6 -13 2473.87 122.582  12
  -3  -6  12 146.347 33.3484  26
   3  -6 -12 128.541 27.3874   3
  -3   6  12 95.3583 84.7263   4
   3  -6 -12 132.457 42.7029  23
   3   6 -12 81.3895 29.6663  12
   3  -6 -11 411.766 46.8780  23
  -3  -6  11 327.517 35.4439  26
  -3  -6  10 168.852 31.2887  26
   3  -6 -10 295.250 30.0851   3
   3  -6 -10 218.590 42.8248  23
  -3   6  10 187.065 86.2154   4
   3   6 -10 263.307 36.8968  13
   3  -6  -9 4034.32 154.268  23
   3  -6  -9 4536.67 149.205   3
  -3   6   9 4100.28 167.941   4
   3   6  -9 4246.62 150.369  13
  -3  -6   8 29.0981 23.8642  26
   3  -6  -8 13.5177 33.1702  23
   3   6  -8-14.7946 29.9531  13
  -3  -6   8 12.3777 27.2062  20
  -3   6   8-0.95404 67.4788   4
   3  -6  -8 19.5622 22.6640   3
   3  -6  -7 893.030 41.0938   3
   3  -6  -7 904.661 48.5476  23
   3   6  -7 907.323 45.4338  13
  -3  -6   7 837.944 44.3762  20
  -3   6   7 791.887 46.4827  15
  -3   6   7 995.494 75.6166   4
   3   6  -7 766.492 53.3984   6
   3  -6  -6-4.97931 20.1218   3
   3   6  -6 25.6795 26.3101  13
   3  -6  -6 14.6081 27.2267  23
  -3  -6   6-1.85996 25.6598  20
  -3   6   6-6.49090 31.3584  15
  -3   6   6 30.8458 61.4232   4
   3  -6  -5 3532.37 128.841   3
   3   6  -5 3729.12 131.128  13
   3  -6  -5 3419.15 130.297  23
  -3   6   5 3710.80 144.925  10
  -3  -6   5 3357.41 130.272  20
  -3   6   5 3410.56 133.073  15
  -3   6   5 3184.07 135.031   6
  -3   6   5 3693.47 144.078   4
  -3   6   4 294.714 44.1111   7
  -3   6   4 241.294 57.9381   4
  -3   6   4 225.232 37.9755   6
   3   6  -4 187.321 27.5147  21
  -3   6   4 236.418 63.3019  10
  -3  -6   4 239.729 24.7676  20
  -3   6   4 237.869 34.2670  15
  -3   6   4 231.852 45.2379  17
   3  -6  -4 228.557 21.9490   3
  -3   6   4 283.155 50.3779   1
  -3   6   3 282.012 39.7715   6
  -3   6   3 352.598 44.2047   7
   3   6  -3 355.368 28.3374  21
  -3   6   3 368.394 64.6456  10
  -3  -6   3 357.301 27.2098  20
  -3   6   3 308.890 35.0844  15
  -3   6   3 412.303 45.7539  17
   3  -6  -3 308.146 24.2971   3
  -3   6   3 310.955 51.1205   1
  -3   6   2 62.1730 35.2938   6
  -3   6   2 64.5036 42.7489   7
   3   6  -2 41.8675 21.6088  21
  -3  -6   2 53.1863 22.7614  20
  -3   6   2 69.8341 31.8292  15
  -3   6   2 36.3941 45.3812  17
  -3   6   2 59.2488 47.5530   1
  -3   6   1 24563.9 894.356   6
  -3   6   1 26563.4 893.572   7
   3   6  -1 24695.9 890.457  21
   3   6  -1 25995.8 890.421   9
  -3  -6   1 25301.8 891.644  20
  -3   6   1 27008.2 892.186  17
  -3   6   1 23800.6 892.057  15
  -3   6   1 27031.9 893.633   1
  -3   6   0 1216.81 64.0974   1
  -3  -6   0 1186.63 50.9220  23
   3   6   0 1099.64 49.3289  21
   3   6   0 1165.27 52.5627   9
  -3   6   0 1221.43 61.7778  19
  -3  -6   0 1236.79 53.8987  20
  -3   6   0 1253.44 62.7354  17
  -3   6   0 1055.05 54.5900  15
  -3   6   0 1035.16 58.7367   6
  -3   6   0 1218.28 62.2732   7
  -3  -6  -1 2465.02 90.6844  23
   3   6   1 2199.28 88.3890  21
  -3  -6  -1 2516.62 93.3262  20
  -3   6  -1 2419.56 95.1620  19
   3   6   1 2368.92 89.5051   9
  -3   6  -1 2488.63 97.0936  17
  -3   6  -1 2129.64 91.6532  15
  -3   6  -1 2248.53 95.6557   6
  -3  -6  -2 7564.13 263.352  23
   3   6   2 8051.05 262.234   9
  -3   6  -2 8538.12 265.036  19
  -3   6  -2 6610.29 262.560  15
   3   6   2 6587.39 261.868  16
  -3   6  -2 7166.12 265.446   6
  -3  -6  -3 361.469 34.2941  23
   3   6   3 456.673 34.6015   9
  -3   6  -3 380.014 40.7716  19
  -3   6  -3 325.741 34.0429  15
   3   6   3 316.926 31.0779  16
  -3   6  -3 373.324 38.7536   6
  -3  -6  -4 1558.95 67.8294  23
  -3   6  -4 1489.61 67.1064  15
   3   6   4 1513.63 64.4843  16
  -3   6  -4 1537.61 70.5082   6
   3  -6   5 1661.33 66.6453  26
  -3  -6  -5 1630.68 74.0859  23
  -3   6  -5 1788.22 78.1806  18
   3   6   5 1814.80 72.6902  16
  -3   6  -5 1522.95 72.1729  15
  -3   6  -5 1670.49 75.0540   6
  -3   6  -6 73.5087 40.8079  18
  -3  -6  -6 53.8788 30.5438  23
  -3   6  -6 71.4831 30.3166  15
   3   6   6 113.642 31.5796  16
   3  -6   6 90.0272 18.3931  26
   3  -6   7 1341.40 52.9889  26
   3   6   7 1295.42 56.6141   2
  -3  -6  -7 1103.23 60.3250  23
   3   6   7 1307.81 59.6217  16
  -3   6  -7 1077.03 55.3872  15
  -3   6  -7 1230.15 65.4743   7
   3   6   7 1294.48 67.3296   6
   3  -6   8 3927.95 141.579  26
   3   6   8 4075.99 143.029   2
  -3  -6  -8 3699.34 145.569   3
  -3  -6  -8 3652.97 148.029  23
   3   6   8 3912.82 144.816  16
  -3   6  -8 3635.63 146.823   7
   3   6   9 5319.42 179.060   2
  -3  -6  -9 4965.90 182.507   3
  -3  -6  -9 4554.80 183.567  23
   3   6   9 4930.63 180.638  16
   3  -6   9 4575.03 177.424  26
   3   6  10 2226.06 84.9239   2
   3   6  10 2076.23 88.7065  16
   3  -6  10 1987.91 84.4643  26
  -3  -6 -11 1515.22 66.9683   3
  -3  -6 -11 1319.47 76.2863  23
  -3   6 -11 1229.13 81.8169  17
   3   6  11 1576.42 73.4089  16
   3  -6  11 1274.38 67.4346  26
   3   6  12 535.750 39.2091   2
  -3  -6 -12 390.165 35.0179   3
  -3  -6 -12 446.745 52.6915  23
   3  -6  12 477.093 41.2324  26
   3   6  12 489.446 46.1093  16
  -3   6 -12 380.356 62.1598  17
   3   6  13 343.295 42.7014  16
  -3  -6 -13 425.842 35.5933   3
   3   6  14 68.4892 38.7845  16
  -3  -6 -14 103.832 26.8385   3
  -3  -6 -14 99.4389 37.1815  23
   3   6  15 316.279 36.1019  16
  -3  -6 -15 278.843 40.3874  23
  -3  -6 -15 372.845 29.4929   3
  -3  -6 -16 1007.36 53.8083  23
  -3  -6 -16 1122.84 47.2409   3
  -3  -6 -17 90.9097 27.4150  23
   3  -6  17 63.4982 20.8156  24
   3  -7 -16 953.511 43.8097  23
  -3  -7  16 675.996 44.3654  26
   3  -7 -15 25.8350 30.4273  23
  -3  -7  15 29.3950 28.9822  26
   3  -7 -15 45.1505 19.0137   8
  -3   7  15 66.5636 55.8093   1
   3  -7 -14 219.406 24.8618   8
  -3  -7  14 186.166 34.3164  26
   3  -7 -14 215.803 39.8939  23
   3  -7 -14 237.239 27.5817   3
  -3  -7  13 113.951 31.2868  26
   3  -7 -13 125.040 41.5751  23
   3  -7 -13 99.3077 26.3468   3
   3  -7 -12 502.278 49.2101  23
   3  -7 -12 435.691 34.3818   3
  -3  -7  11 54.8324 31.0234  26
   3  -7 -11 51.3737 39.8083  23
   3  -7 -11 34.3650 25.5831   3
  -3  -7  10 41.5567 28.6733  26
   3   7 -10 35.4332 34.5741  13
   3  -7 -10-0.49911 37.2519  23
  -3  -7   9 241.350 31.6092  26
   3  -7  -9 282.733 40.2567  23
   3  -7  -8 2661.05 98.7938  23
  -3  -7   8 2008.32 92.7537  26
  -3  -7   8 2243.25 94.7860  20
   3   7  -8 2617.72 94.4420  13
  -3   7   8 2466.66 123.932   4
   3  -7  -7 169.040 34.6070  23
  -3  -7   7 195.052 29.7548  20
   3   7  -7 196.295 31.8961  13
  -3   7   7 200.930 36.3671  15
  -3   7   7 171.576 75.6674   4
   3   7  -7 160.093 45.8212   6
  -3   7   6 1077.76 69.0810   1
  -3  -7   6 979.689 49.5996  20
   3   7  -6 931.287 46.8741  13
  -3   7   6 906.819 53.2209  15
   3   7  -6 844.330 60.1515   6
  -3   7   5 73.6192 54.7339   1
   3   7  -5 89.5840 27.8254  13
  -3  -7   5 73.9764 24.8728  20
  -3   7   5 81.7144 36.5827  15
  -3   7   5 110.901 48.2229   7
  -3   7   5 67.2112 39.6521   6
  -3   7   4 285.860 42.3316   6
  -3   7   4 400.042 49.5777   7
  -3  -7   4 339.240 29.2717  20
   3   7  -4 351.112 31.5296  21
  -3   7   4 335.309 39.6839  15
  -3   7   4 371.439 50.2022  17
  -3   7   4 364.923 57.0942   1
  -3   7   3 4467.70 182.547   6
  -3   7   3 5367.97 184.002   7
   3   7  -3 4931.47 177.554  21
  -3  -7   3 4626.33 177.336  20
  -3   7   3 5327.63 182.166  17
  -3   7   3 4463.28 179.780  15
  -3   7   3 5590.78 186.569   1
  -3   7   2 493.437 51.6838   7
  -3   7   2 349.149 44.3680   6
   3   7  -2 510.937 31.4542  21
   3   7  -2 545.726 38.2684   9
  -3  -7   2 508.237 33.2017  20
  -3   7   2 461.994 52.8977  17
  -3   7   2 420.685 40.0735  15
  -3   7   2 427.124 55.9580   1
  -3   7   1 106.757 38.9891   6
  -3   7   1 133.647 46.4457   7
   3   7  -1 129.444 23.0575  21
   3   7  -1 181.436 31.0565   9
  -3  -7   1 170.568 27.8508  20
  -3   7   1 129.238 33.2887  15
  -3   7   1 182.425 49.3160  17
  -3   7   1 112.825 48.0891   1
   3   7   0 15776.7 585.702  21
   3   7   0 16972.0 585.740   9
  -3   7   0 17358.6 588.447  19
  -3  -7   0 17985.8 588.791  20
  -3   7   0 15053.6 587.918  15
  -3   7   0 18317.1 589.232  17
  -3   7   0 15485.3 590.715   6
  -3   7   0 17800.6 590.797   7
  -3  -7  -1 1019.76 47.3092  23
   3   7   1 885.146 44.5049  21
   3   7   1 1028.61 48.6847   9
  -3   7  -1 983.387 57.7964  19
  -3  -7  -1 1059.13 51.5214  20
  -3   7  -1 889.437 50.8740  15
  -3   7  -1 1057.12 61.8414  17
  -3   7  -1 845.050 55.8502   6
  -3   7  -1 970.467 60.2888   7
  -3  -7  -2 21.3981 26.3811  23
   3   7   2 45.5625 24.1775  21
   3   7   2 47.4524 30.3402   9
  -3   7  -2 99.7494 48.0752  19
  -3  -7  -2 56.0163 33.5163  20
  -3   7  -2 25.4372 32.7526  15
  -3   7  -2 69.2517 47.4729  17
  -3   7  -2 72.7618 38.2847   6
  -3  -7  -3 668.172 42.5348  23
   3   7   3 580.620 37.2223  21
  -3   7  -3 793.832 51.1847  19
  -3   7  -3 630.222 43.6590  15
  -3   7  -3 755.642 54.4702  17
  -3   7  -3 634.426 47.8589   6
   3   7   3 793.776 41.8961   9
  -3  -7  -4 336.585 36.6269  23
   3   7   4 340.114 35.7636   9
  -3   7  -4 308.395 35.9202  15
   3   7   4 303.439 32.5529  16
  -3   7  -4 249.319 39.7194   6
   3   7   5 1237.75 54.0193   9
  -3   7  -5 967.749 54.6271  15
   3   7   5 989.693 52.5988  16
  -3   7  -5 906.164 56.2817   6
  -3   7  -5 1126.20 64.7182   7
   3   7   5 1101.23 65.3473   6
  -3  -7  -5 994.129 55.4641  23
  -3   7  -6 2059.30 85.8084   7
   3   7   6 1986.03 88.0142   6
   3   7   6 1745.77 75.6345  16
  -3   7  -6 1788.04 76.8625  15
   3   7   6 1713.32 74.1399   2
  -3  -7  -6 1792.43 79.9494  23
   3   7   7 194.245 47.1214   6
  -3   7  -7 223.531 49.4407   7
   3   7   7 246.110 33.2447  16
  -3   7  -7 243.809 34.4571  15
   3   7   7 170.211 31.3829   2
  -3  -7  -7 277.298 41.2570  23
  -3   7  -8 829.896 61.3069   7
   3   7   8 907.299 52.2291  16
  -3  -7  -8 832.971 56.0273  23
  -3  -7  -8 907.310 52.4349   3
   3   7   8 826.318 46.3662   2
   3   7   9 2703.44 109.100  16
  -3  -7  -9 2677.78 112.202  23
   3   7  10-18.0305 38.9542  16
  -3   7 -10 25.3825 59.7113  17
  -3  -7 -10 30.1040 42.0083  23
  -3  -7 -10-14.4158 29.2491   3
  -3   7 -11 3046.24 135.429  17
   3   7  11 3436.33 129.427  16
  -3  -7 -11 3140.02 132.518  23
  -3  -7 -11 3325.99 126.112   3
  -3   7 -12 3855.12 161.403  17
  -3  -7 -12 4284.19 154.680   3
  -3  -7 -13 264.018 45.6780  23
  -3  -7 -13 370.776 33.3793   3
  -3  -7 -14 24.6080 35.8656  23
  -3  -7 -14 1.98449 24.9819   3
  -3  -7 -15 325.801 37.2583  23
  -3  -7 -15 351.232 27.7424   3
  -3  -7 -16 203.683 31.2461  23
  -3  -8  15 26.8656 26.0517  26
   3   8 -15 32.4973 41.4826  17
  -3  -8  14 112.742 29.0910  26
  -3   8  14 206.790 57.6993   1
  -3  -8  13 207.238 30.8923  26
  -3   8  13 394.999 65.7356   1
  -3  -8  12 684.178 44.5612  26
  -3   8  12 1122.10 82.0970   1
  -3  -8  11 2656.55 115.151  26
  -3   8  11 3816.70 136.558   1
  -3   8  10 663.768 78.2252   1
  -3  -8   9 172.576 32.3878  26
  -3   8   9 339.948 72.5786   1
  -3  -8   8 173.964 29.6813  26
  -3   8   7 1411.93 66.7701  15
   3   8  -7 1320.81 66.8471  15
  -3  -8   7 1436.65 63.5962  20
  -3  -8   6 21.9430 29.1496  20
   3   8  -6 41.7082 46.3230   6
  -3   8   6 35.4395 38.2585  15
  -3   8   6 37.6986 62.4228   1
  -3  -8   5 1796.41 78.9244  20
  -3   8   5 1782.68 87.7675   6
   3   8  -5 1753.47 90.8611   6
  -3   8   5 1900.61 84.5757  15
  -3  -8   4 31.7398 25.6145  20
   3   8  -4 9.02905 46.7270   6
  -3   8   4 48.6906 43.4963   6
  -3   8   4 36.6068 51.4612   7
  -3   8   4 42.6990 38.8732  15
  -3   8   4 59.2029 58.7749   1
  -3  -8   3 586.349 37.7772  20
  -3   8   3 527.666 50.4400   6
  -3   8   3 753.116 58.0372   7
   3   8  -3 614.216 56.5214   6
  -3   8   3 558.386 47.0205  15
  -3   8   3 789.808 60.4571  17
  -3   8   3 676.333 62.4853   1
  -3  -8   2 1175.86 54.9481  20
  -3   8   2 1015.29 65.6298   6
  -3   8   2 1390.90 71.4483   7
   3   8  -2 1101.72 70.2319   6
  -3   8   2 1121.79 61.2691  15
  -3   8   2 1417.42 72.7622  17
  -3   8   2 1294.70 72.2775   1
  -3   8   1-9.15547 35.8244  15
  -3   8   1-19.9322 54.9499  17
  -3   8   1 33.4446 49.8248   7
  -3   8   1 1.15033 41.1479   6
  -3   8   1-8.11396 50.8247  19
  -3  -8   1-9.09795 27.6976  20
  -3   8   0 354.962 39.3089  15
  -3   8   0 405.282 56.9619  17
  -3   8   0 281.465 46.5365   6
  -3   8   0 408.423 54.6857   7
  -3   8   0 387.757 52.0365  19
  -3  -8   0 366.109 35.5482  20
  -3   8  -1 719.003 51.6405  15
  -3   8  -1 1058.71 66.7424  17
  -3   8  -1 833.728 57.0188   6
  -3   8  -1 921.319 62.8490   7
  -3  -8  -1 949.220 50.9859  20
  -3   8  -1 1050.62 67.0486  19
  -3  -8  -2 1714.04 76.2837  23
  -3  -8  -2 2013.09 80.5461  20
  -3   8  -2 2000.01 83.6065  19
  -3   8  -2 1612.03 79.2477  15
  -3   8  -2 2052.77 88.8843  17
  -3   8  -2 1552.72 83.5415   6
  -3   8  -2 1979.33 88.6413   7
   3   8   2 1793.60 88.7780   6
  -3  -8  -3 418.358 37.9114  23
  -3  -8  -3 541.670 44.8167  20
  -3   8  -3 345.632 41.2469  15
  -3   8  -3 492.095 58.6401  17
  -3   8  -3 409.755 46.6940   6
   3   8   3 437.313 54.3390   6
  -3   8  -3 494.140 55.8278   7
   3   8   3 463.885 38.3911   9
  -3  -8  -4 4307.74 165.839  23
   3   8   4 4571.67 163.819   9
  -3   8  -4 4863.65 172.285   7
  -3   8  -4 3968.19 168.555   6
   3   8   4 4541.34 174.262   6
  -3   8  -4 4974.75 172.204  17
  -3   8  -4 4096.95 165.428  15
  -3  -8  -5 12.3917 35.6667  23
  -3   8  -5 2.06192 40.3999   6
   3   8   5 16.8958 51.1749   6
  -3   8  -5-57.7724 51.9929   7
  -3   8  -5-38.8742 38.6795  15
  -3   8  -5-2.97395 54.1329  17
  -3  -8  -6 299.019 43.8445  23
   3   8   6 374.990 52.4045   6
  -3   8  -6 351.960 56.0874   7
   3   8   6 299.201 38.0670  16
  -3   8  -6 313.179 40.6031  15
  -3   8  -6 395.049 59.9349  17
  -3   8  -7 411.341 41.5666  15
  -3   8  -7 462.839 63.3871  17
   3   8   7 420.580 41.2703  16
   3   8   7 485.830 48.2820  15
  -3  -8  -7 446.781 48.1945  23
  -3   8  -8 3316.56 133.164  17
  -3  -8  -8 2996.65 128.831  23
  -3  -8  -8 3141.31 124.789   3
  -3   8  -9 114.712 63.7629  17
  -3  -8  -9 121.777 44.3964  23
  -3  -8  -9 63.3608 31.0082   3
  -3  -8 -10 94.0490 29.9661   3
  -3   8 -11 63.2358 60.8116  17
  -3  -8 -11 86.2173 42.0278  23
  -3  -8 -11 69.2185 28.0711   3
  -3   8 -12 78.1279 59.2411  17
  -3  -8 -12 47.7841 39.8603  23
  -3  -8 -12 44.8879 26.3999   3
  -3   8 -13 44.2265 53.2405  17
  -3  -8 -13 64.1162 26.1102   3
  -3  -8 -13 29.4838 36.5936  23
  -3  -8 -14 37.9678 22.6523   3
  -3  -8 -14 4.39430 33.1815  23
  -3  -8 -15 533.321 38.3953  23
  -3  -8 -16 94.6542 22.1429  23
  -3   9  14 7.76149 46.3363  19
  -3  -9  14 25.9068 23.8660  26
   3   9 -14 3.55194 42.1278  17
  -3   9  13 207.239 55.4932   1
  -3  -9  13 72.7525 27.3603  26
  -3   9  12 111.607 61.0984   1
  -3  -9  12 95.1639 27.1691  26
  -3   9  11 475.888 69.5901   1
  -3  -9  11 240.062 31.4756  26
  -3   9  10 879.686 77.1326   1
  -3  -9  10 671.798 41.9039  26
  -3   9   9 2389.22 117.831   1
  -3   9   8 1510.74 88.1378   1
  -3  -9   8 1101.03 56.9642  26
  -3  -9   7 255.211 30.9581  26
  -3  -9   7 263.882 34.3465  20
  -3   9   7 413.691 71.9307   1
   3   9  -7 332.556 46.3527  15
   3   9  -7 340.354 52.7150   6
  -3  -9   6 486.591 41.1280  20
   3   9  -6 591.972 57.6330   6
   3   9  -6 585.411 51.6521  15
  -3   9   6 671.376 49.6627  15
   3   9  -5 1129.23 64.1233  15
  -3   9   5 1122.04 63.9892  15
  -3  -9   5 1153.53 57.8057  20
  -3  -9   4 763.351 46.1258  20
  -3   9   4 805.125 68.3120   1
  -3   9   4 855.626 58.0421  15
  -3   9   4 908.973 69.2481   7
  -3  -9   3 8.12659 28.6396  20
  -3   9   3 12.4190 62.8880  19
  -3   9   3-72.9537 56.3287   1
  -3   9   3 4.53616 44.5528  15
  -3   9   3-28.0003 48.5631   6
   3   9  -3 3.68194 53.1366   6
  -3   9   3-19.1688 58.0387   7
  -3   9   2 550.780 64.9073  17
  -3   9   2 460.013 47.3768  15
  -3   9   2 474.544 53.3095   6
   3   9  -2 451.016 58.9094   6
  -3   9   2 464.249 60.4998   7
  -3   9   2 511.939 61.6248  19
  -3  -9   2 356.912 34.9532  20
  -3   9   1 1847.05 86.0443  15
  -3   9   1 2082.97 95.8249  17
  -3   9   1 1662.28 88.8444   6
  -3   9   1 2002.27 93.9576   7
   3   9  -1 1935.70 96.0687   6
  -3   9   1 2115.19 93.7052  19
  -3  -9   1 1851.49 79.2753  20
  -3   9   0 36.0452 40.5270  15
  -3   9   0 46.3837 62.3878  17
  -3   9   0 1.24738 44.7382   6
  -3   9   0 29.3034 56.5952   7
   3   9   0 77.0739 51.8782   6
  -3  -9   0 40.6498 29.9414  20
  -3   9   0-22.3846 60.0985  19
  -3   9  -1 558.260 50.9438  15
  -3   9  -1 713.753 67.8157  17
  -3   9  -1 556.744 54.1586   6
  -3   9  -1 713.198 64.3620   7
   3   9   1 634.636 62.7118   6
  -3  -9  -1 658.478 45.2865  20
  -3   9  -1 788.995 67.1159  19
  -3   9  -2 706.151 54.0113  15
  -3   9  -2 844.531 71.5338  17
  -3   9  -2 661.702 57.6151   6
  -3   9  -2 830.735 66.9058   7
   3   9   2 772.352 66.1915   6
  -3   9  -2 815.863 62.2005  19
  -3  -9  -2 819.125 50.9298  20
  -3   9  -3 48.2597 41.7702  15
  -3   9  -3 11.5759 61.9298  17
   3   9   3 3.79192 55.3420   6
  -3   9  -3-4.25189 45.0411   6
  -3  -9  -3-9.46731 37.1202  20
  -3  -9  -4 465.376 47.5557  20
  -3   9  -4 319.751 46.1017  15
  -3   9  -4 438.393 66.0998  17
  -3  -9  -4 435.704 40.6638  23
  -3   9  -5-24.4086 40.5692  15
   3   9   5 19.5144 43.8663  15
  -3   9  -5 11.1356 62.7527  17
  -3  -9  -5 54.9658 45.3573  20
  -3  -9  -5 3.69672 36.5830  23
  -3  -9  -6 1664.92 81.5937  23
  -3  -9  -6 1936.13 87.8897  20
  -3   9  -6 1994.34 94.9488  17
   3   9   6 1931.15 85.5496  15
  -3   9  -6 1569.23 78.0326  15
   3   9   6 1788.65 92.0213   6
  -3   9  -6 1687.71 89.9603   7
  -3  -9  -7 25.0602 34.3443   3
  -3  -9  -7 37.7383 39.1242  23
  -3   9  -7-12.0927 37.0080  15
  -3   9  -7 10.8167 64.5279  17
  -3   9  -7 20.5028 52.1081   7
  -3  -9  -8 240.314 37.4480   3
  -3   9  -8 137.868 52.0905   7
  -3  -9  -9 1511.40 75.4622  23
  -3  -9  -9 1450.41 68.6924   3
  -3   9 -10 69.9433 60.7066  17
  -3  -9 -10 105.016 41.2454  23
  -3  -9 -10 115.664 29.2186   3
  -3   9 -11 501.533 63.2659  17
  -3  -9 -11 604.518 48.4039  23
  -3  -9 -11 616.975 39.2305   3
  -3   9 -12 330.713 57.1022  17
  -3  -9 -12 399.089 40.7384  23
  -3  -9 -12 420.689 33.3659   3
  -3  -9 -13 146.636 24.5745   3
  -3   9 -13 163.119 46.8495  17
  -3  -9 -13 127.660 30.8290  23
  -3  -9 -14-18.2328 25.0949  23
  -3  -9 -14 55.9378 32.4167  20
  -3  10  13 56.4518 42.2323  19
  -3 -10  13 35.0035 22.3052  26
   3  10 -13 60.8185 42.6102  17
  -3  10  12-32.7854 50.5618  19
  -3 -10  12-15.1240 23.3159  26
  -3  10  11-11.3391 55.4574  19
  -3 -10  11 12.1031 24.1558  26
  -3  10  11 89.5358 53.0697   1
  -3 -10  10 164.555 27.5052  26
  -3  10  10 191.151 59.1530   1
  -3 -10   9 499.880 37.1039  26
  -3  10   9 926.772 69.4915   1
  -3 -10   8 91.9107 26.9973  26
  -3  10   8 118.985 63.6332   1
  -3 -10   7 488.862 36.6424  26
  -3  10   7 560.587 68.4991   1
   3  10  -7 602.865 57.7206   6
   3  10  -7 627.564 51.3757  15
  -3  10   6 340.911 64.6244   1
   3  10  -6 309.358 53.2203   6
  -3  10   5 698.359 70.6965   1
   3  10  -5 790.012 59.0902  15
  -3  10   5 909.881 56.2821  15
   3  10  -5 845.402 64.8190   6
  -3  10   5 1015.82 79.3177  19
   3  10  -4 3241.84 133.376  15
  -3  10   4 3358.79 131.624  15
   3  10  -4 3451.25 139.345   6
  -3 -10   4 3138.08 127.066  20
  -3  10   4 3519.75 140.782  19
  -3  10   3 911.290 59.5410  15
   3  10  -3 973.813 59.3643  15
  -3  10   3 900.579 71.3815   7
   3  10  -3 840.827 64.6589   6
  -3 -10   3 727.398 47.0645  20
  -3  10   3 981.205 73.8069  19
   3  10  -2 314.909 48.1590  15
  -3  10   2 285.879 48.0978  15
   3  10  -2 303.507 51.7809   6
  -3  10   2 274.323 48.8796   6
  -3  10   2 387.985 62.5353   7
  -3 -10   2 240.580 32.2432  20
  -3  10   2 378.672 63.0213  19
  -3  10   1 1100.45 65.5123  15
  -3  10   1 1275.35 79.9070  17
   3  10  -1 1151.52 66.4332  15
  -3  10   1 1025.38 66.5684   6
  -3  10   1 1164.71 75.0595   7
   3  10  -1 1164.15 70.7979   6
  -3  10   1 1290.54 79.7651  19
  -3 -10   1 936.474 53.7365  20
  -3  10   0 368.268 49.0828  15
  -3  10   0 392.912 67.5679  17
   3  10   0 306.785 48.4077  15
  -3  10   0 254.463 47.5111   6
   3  10   0 241.598 52.2299   6
  -3  10   0 314.579 59.3870   7
  -3 -10   0 323.736 34.8479  20
  -3  10   0 368.654 67.0992  19
  -3  10  -1 341.600 48.6063  15
  -3  10  -1 362.275 71.9027  17
   3  10   1 318.637 48.8283  15
   3  10   1 324.371 53.0953   6
  -3  10  -1 365.750 59.5622   7
  -3  10  -1 317.116 47.5781   6
  -3 -10  -1 339.129 37.2532  20
  -3  10  -1 338.404 57.4744  19
  -3  10  -2 596.792 52.3903  15
  -3  10  -2 670.486 74.7460  17
   3  10   2 588.523 53.5646  15
  -3  10  -2 578.575 63.2006   7
  -3  10  -2 524.336 53.1022   6
   3  10   2 592.593 60.3869   6
  -3 -10  -2 569.095 45.0469  20
  -3  10  -3 671.868 55.1755  15
   3  10   3 781.185 59.8301  15
  -3  10  -3 732.808 66.1699   7
   3  10   3 778.955 63.5443   6
  -3 -10  -3 771.091 51.4215  20
  -3  10  -4 16.1099 41.7633  15
   3  10   4 78.6807 49.0032  15
  -3  10  -4 115.765 69.5274  17
   3  10   4 53.2183 54.7371   6
  -3  10  -4 77.5560 55.7099   7
  -3 -10  -4 86.9438 39.9730  20
  -3  10  -5 229.444 55.2643   7
   3  10   5 204.535 54.6246   6
   3  10   5 187.933 50.3079  15
  -3  10  -5 242.902 69.8085  17
  -3 -10  -6 226.451 36.6282   3
   3  10   6 312.605 56.4651   6
  -3  10  -6 261.268 55.5991   7
  -3 -10  -7 85.5956 35.6323  23
  -3 -10  -7 117.567 35.7163   3
  -3 -10  -7 92.7084 44.6580  20
  -3  10  -7 124.193 63.4620  17
  -3  10  -7 127.200 52.6482   7
  -3 -10  -8 83.3472 35.7195  23
  -3 -10  -8 33.5578 43.8976  20
  -3 -10  -8 82.7378 30.6034   3
  -3  10  -8 143.217 63.5618  17
  -3  10  -8 64.5264 50.0776   7
  -3 -10  -9 564.314 38.2784   3
  -3  10  -9 568.430 64.1257  17
  -3 -10  -9 439.072 43.5584  23
  -3 -10  -9 558.364 51.8172  20
  -3 -10 -10 447.030 34.2005   3
  -3 -10 -10 561.549 47.2895  20
  -3  10 -10 448.331 60.0431  17
  -3 -10 -10 435.133 40.5631  23
  -3 -10 -11 48.9391 37.2438  20
  -3 -10 -11 33.8878 24.6734   3
  -3  10 -11 80.4196 52.8557  17
  -3 -10 -11 40.4560 29.7080  23
  -3  10 -12 249.469 45.8854  17
  -3 -10 -12 203.383 34.2649  20
  -3 -10 -12 180.027 28.6260  23
  -3 -10 -13 318.756 27.6116  23
  -3 -10 -13 461.261 32.9652  20
   3  11 -12 126.198 38.8555  17
  -3  11  12 76.3169 37.4204  19
   3  11 -11 397.928 47.4539  17
  -3  11  11 310.403 45.1875  19
   3  11 -10-21.3996 48.3138  17
  -3 -11  10-8.76131 20.6568  26
  -3  11  10 7.83500 47.5404  19
  -3 -11   9 283.411 27.9610  26
   3  11  -9 389.386 50.8368   7
  -3 -11   8 328.081 29.1518  26
  -3  11   8 551.313 59.7837  19
   3  11  -7 385.174 42.7995  15
  -3 -11   7 262.131 28.6173  26
  -3  11   7 333.734 60.7642  19
   3  11  -6 859.524 53.7437  15
   3  11  -6 872.333 58.3956   6
  -3  11   6 819.370 67.4692  19
   3  11  -5 736.708 53.0521  15
   3  11  -5 713.381 59.3131   6
  -3  11   5 657.385 65.0019  19
   3  11  -4 270.543 47.0087  15
  -3  11   4 311.679 44.2331  15
   3  11  -4 315.686 53.1120   6
  -3  11   4 263.907 60.8463  19
  -3  11   3 139.539 41.2406  15
   3  11  -3 212.398 45.9105  15
   3  11  -3 170.856 52.2080   6
  -3  11   3 123.304 64.7264  19
  -3 -11   3 113.762 32.3594  20
   3  11  -2 615.303 67.9568  17
   3  11  -2 653.354 59.3838   6
  -3  11   2 734.404 68.1682   7
  -3  11   2 626.109 69.8308  19
  -3 -11   2 558.598 40.4173  20
   3  11  -1 1824.45 87.0877   6
  -3  11   1 1903.67 90.0954   7
   3  11   0 27.3291 49.1981   6
  -3  11   0-28.8384 58.9473   7
  -3 -11   0 27.8616 29.0229  20
  -3  11  -1 204.008 59.1407   7
   3  11   1 297.422 54.4554   6
  -3 -11  -1 192.261 32.3656  20
  -3  11  -2-34.7821 65.3292  17
   3  11   2 30.8577 51.9315   6
  -3  11  -2-2.27377 54.9954   7
  -3 -11  -2 34.2895 30.2321  20
  -3  11  -3 48.0941 37.6072  15
   3  11   3 29.9752 45.1274  15
  -3  11  -3 138.256 66.6753  17
  -3  11  -3 21.7700 54.8798   7
   3  11   3 156.387 54.4253   6
   3  11   3 64.4700 57.3708   7
  -3 -11  -3 56.7273 31.7357  20
  -3 -11  -4-28.5360 34.4379   3
  -3  11  -4 36.3559 38.0433  15
   3  11   4-36.2257 45.2863  15
  -3  11  -4 14.0910 65.1056  17
   3  11   4-9.50492 52.5467   6
  -3  11  -4 25.3816 53.0028   7
  -3 -11  -4 32.1709 32.3493  20
  -3 -11  -5 155.186 34.8514   3
  -3  11  -5 194.022 64.8081  17
   3  11   5 213.327 48.2417  15
  -3  11  -5 201.886 39.3206  15
   3  11   5 264.059 55.2178   6
  -3  11  -5 217.605 53.7653   7
  -3 -11  -5 248.431 36.9033  20
  -3 -11  -6 965.253 59.3525   3
  -3  11  -6 1284.45 79.7058  17
   3  11   6 1397.61 66.5964  15
   3  11   6 1472.87 74.2594   6
  -3  11  -6 1139.72 73.1572   7
  -3 -11  -6 1183.04 60.6903  20
  -3 -11  -7 30.7476 28.1757   3
  -3  11  -7 35.3129 58.2621  17
  -3  11  -7 45.5178 48.9011   7
  -3 -11  -7 66.4486 33.5073  20
  -3  11  -8 36.1080 57.3596  17
  -3 -11  -8 33.7737 26.0844   3
  -3 -11  -8 16.3444 31.9308  20
  -3  11  -9 18.8049 53.5279  17
  -3 -11  -9 13.7710 23.9342   3
  -3 -11  -9 30.3916 29.8948  20
  -3 -11 -10-1.53292 27.0448  20
  -3  11 -10-19.2301 46.7539  17
  -3 -11 -11-1.48998 23.4527  20
  -3  11 -11 11.1721 41.3866  17
  -3  12  10 13.4753 39.2400  19
   3  12 -10-18.4689 39.9368  17
  -3  12   9 1112.71 65.3490  19
   3  12  -9 1165.94 62.6090  17
  -3  12   8 123.413 48.8514  19
   3  12  -8 148.634 48.9528  17
  -3  12   7 176.068 55.5490  19
   3  12  -7 160.877 47.9035   7
   3  12  -7 170.018 51.6808  17
  -3  12   6 760.352 65.0068  19
   3  12  -6 653.185 49.6001   6
   3  12  -6 602.722 58.1205   7
   3  12  -6 680.757 46.9999  15
   3  12  -6 777.099 61.2469  17
  -3  12   5 90.5588 56.1031  19
   3  12  -5 23.6320 41.7627   6
   3  12  -5 93.5270 38.6858  15
   3  12  -5 81.0106 54.6323  17
  -3  12   4 333.553 60.3119  19
   3  12  -4 344.984 50.2024   6
   3  12  -4 305.091 44.5644  15
   3  12  -4 359.437 58.7098  17
  -3  12   3 534.041 57.8612  19
   3  12  -3 643.665 58.0282   6
   3  12  -3 643.664 51.8431  15
   3  12  -3 702.297 64.0257  17
  -3  12   2 502.790 56.7525  19
   3  12  -2 633.189 58.0857   6
   3  12  -2 649.091 51.4484  15
  -3  12   2 514.665 44.3410  15
   3  12  -1 173.129 58.1533   7
   3  12  -1 227.718 51.1174   6
  -3  12   1 249.349 39.1867  15
   3  12  -1 223.756 44.1632  15
   3  12   0 745.893 59.9774   6
   3  12   0 510.514 64.3049   7
  -3  12   0 625.173 62.0478   7
   3  12   0 616.732 50.8556  15
  -3  12   0 590.068 45.6066  15
   3  12   1 247.855 52.2366   6
   3  12   1 232.608 57.3075   7
  -3  12  -1 175.947 55.2148   7
   3  12   1 267.827 45.3392  15
  -3  12  -1 207.689 38.3552  15
  -3  12  -1 213.753 63.1849  17
   3  12   2-5.57520 50.4846   6
   3  12   2 50.3671 54.3921   7
  -3  12  -2 74.8924 52.0079   7
  -3  12  -2 119.874 61.7378  17
   3  12   2 37.1922 43.0210  15
  -3  12  -2 68.4235 35.7318  15
  -3  12  -3 130.658 52.2702   7
   3  12   3 206.253 50.6888   6
   3  12   3 229.718 44.6159  15
  -3  12  -3 171.794 59.9466  17
  -3 -12  -4 40.2597 24.9468  20
   3  12   4 35.8903 46.7343   6
  -3  12  -4 60.2714 50.3664   7
   3  12   4 43.8527 40.7320  15
  -3  12  -4 33.3156 56.0253  17
  -3 -12  -5 411.085 32.0209  20
   3  12   5 490.445 49.5182   6
  -3  12  -5 447.778 53.7495   7
   3  12   5 614.224 45.6246  15
  -3  12  -5 433.371 58.2519  17
  -3 -12  -6-0.57745 22.1018  20
  -3  12  -6 14.7717 53.0295  17
  -3 -12  -7 199.174 23.7200  20
   3  12   7 359.944 51.6568  19
  -3  12  -7 349.910 51.9779  17
   3  12   8 31.3522 47.1165  19
  -3  12  -8 22.7978 45.8137  17
   3  12   9 263.889 43.9417  19
  -3  12  -9 191.453 42.6242  17
  -3  12 -10 19.1250 37.9235  17
  -3  13   7 201.808 35.3554  19
  -3  13   6 22.7197 36.2957  19
  -3  13   5 23.6436 38.7091  19
   3  13  -5-12.0523 28.9584  15
   3  13  -4-21.9818 32.7977  15
   3  13  -4-27.1309 44.9452   7
   3  13  -3 117.813 35.3901  15
   3  13  -3 67.3547 37.4103   6
   3  13  -3 108.122 46.0074   7
   3  13  -2 73.0907 35.2314  15
   3  13  -2 13.3155 37.4309   6
   3  13  -2 30.5241 45.9777   7
   3  13  -1 728.339 47.0137  15
   3  13  -1 747.782 50.5803   6
   3  13  -1 645.004 56.0705   7
   3  13   0 35.5811 35.4265  15
   3  13   0 46.6008 38.6903   6
   3  13   0 55.9664 46.3875   7
   3  13   1 36.9991 35.1446  15
   3  13   1 47.4618 38.5051   6
   3  13   2 400.581 40.7355  15
   3  13   2 447.981 43.8719   6
   3  13   3 318.119 38.6912  15
  -3  13  -3 310.458 50.0436  17
   3  13   4 14.8082 32.2373  15
  -3  13  -4-5.47838 47.8572  17
  -3  13  -5 361.154 48.4621  17
  -3  13  -6 358.213 46.2570  17
  -3  13  -7 66.8059 38.6961  17
   3  14  -1 54.9029 24.4970  15
   3  14   0 544.036 33.3522  15
   3  14   1 111.915 24.9251  15
   4   0 -19-8.59688 26.0763  23
   4   0 -18 725.880 40.9687  12
   4   0 -18 884.560 40.3161   8
  -4   0  17-29.5132 30.6312  24
   4   0 -17 30.4793 28.1596   8
   4   0 -17 1.48014 30.3058  12
   4   0 -16 464.850 39.6728  12
   4   0 -16 558.383 37.3465   8
   4   0 -15 4.96408 26.4698   8
   4   0 -14 108.082 34.4446  12
   4   0 -14 122.031 27.2124   8
  -4   0  13-16.9569 36.6467  26
   4   0 -13-8.13552 29.6449  12
   4   0 -12 388.277 34.5910  12
   4   0 -12 414.046 31.7829   8
  -4   0  11-12.5825 29.5582  26
   4   0 -11-6.72687 24.7211  12
   4   0 -11 4.30957 21.1993   8
  -4   0  10 5.18763 26.1721  26
   4   0 -10 5.35453 27.9281  13
   4   0 -10 10.8853 18.8877   8
  -4   0   9 28.4486 21.7261  26
   4   0  -9 12.6741 17.3403   8
   4   0  -9 2.61602 28.3456  13
  -4   0   8 4522.51 166.506  26
   4   0  -8 4570.90 167.583  13
   4   0  -8 4765.68 166.172   8
   4   0  -7 12.3442 15.6540   8
   4   0  -7-2.34080 24.9632  13
  -4   0   6 2833.60 103.188  26
   4   0  -6 2824.08 102.574   8
  -4   0   5 17.8424 14.8543  26
  -4   0   5 12.9062 24.6340  14
   4   0  -5 9.41723 20.8320  13
  -4   0   5-3.88524 16.8455   5
   4   0  -5 10.9681 13.0455   8
   4   0  -4 1187.02 43.9688   8
  -4   0   4 1210.91 48.0258  14
  -4   0   3-8.67567 14.7748  20
  -4   0   3-9.57303 24.2150  11
  -4   0   3-23.8858 25.1113  14
   4   0  -3-4.43773 16.2524  21
  -4   0   2 21197.1 694.569  19
  -4   0   2 20242.8 694.693  20
  -4   0   2 19663.4 695.141  18
   4   0  -2 19888.6 694.643   8
   4   0  -2 20618.8 695.170  21
  -4   0   2 18546.2 694.290   3
  -4   0   2 20308.3 695.454   1
   4   0  -1-6.93867 17.6463  21
  -4   0   1-19.5527 14.0320  20
  -4   0   1-56.2505 25.2975  18
  -4   0   1-20.8350 11.2434   8
  -4   0   0 62864.8 2077.71   4
  -4   0   0 61573.7 2076.71  20
   4   0   0 64792.4 2077.04  16
   4   0   0 59350.4 2077.90   1
   4   0   1 9.09940 17.9779  24
  -4   0  -1-0.36495 16.9679  23
   4   0   1-28.5695 34.4583   1
   4   0   1 16.1375 24.1558   9
  -4   0  -1 61.2895 45.3936  10
   4   0   1 15.3892 17.9297  16
   4   0   1 37.4286 40.7934   4
  -4   0  -2 564.643 45.4183  10
   4   0   2 642.574 32.8941   9
   4   0   2 742.527 30.5583  24
   4   0   2 672.968 49.4928   4
   4   0   2 597.762 41.0417   7
  -4   0  -2 626.766 29.5038  23
   4   0   3-3.67960 15.1416  24
  -4   0  -3-8.14137 22.4210  22
  -4   0  -3-21.2931 14.8901  23
  -4   0  -3-3.12269 26.0410  17
   4   0   3 0.52878 26.2153   7
  -4   0  -4 23428.0 817.952  23
   4   0   4 23770.8 818.047   9
  -4   0  -4 22363.4 816.796  17
   4   0   4 25476.1 818.395  24
   4   0   5-13.1023 24.9759   9
  -4   0  -5 7.60331 24.9295  17
  -4   0  -5 6.05205 18.6932  23
  -4   0  -5 1.16861 18.3516   3
   4   0   5-16.6121 20.2049   2
  -4   0  -6 7798.04 261.447  23
  -4   0  -6 7287.03 258.992  17
   4   0   6 8657.72 261.747   2
  -4   0  -6 9178.41 261.112   3
  -4   0  -6 6121.88 258.251  25
   4   0   7-1.15333 20.7595   2
  -4   0  -7-2.76036 17.3550   3
   4   0   8 716.691 37.5343   2
  -4   0  -8 788.071 35.6363   3
  -4   0  -9 4.65824 19.5133   3
   4   0   9 3.46620 22.4842   2
  -4   0 -10 857.850 40.8200   3
   4   0  10 836.234 43.4618   2
  -4   0 -11 22.2715 21.8362   3
   4   0  11-11.8610 27.2476   2
  -4   0 -11-13.2608 28.9047  23
   4   0  11 5.46716 27.0064  24
  -4   0 -12 724.642 38.9393   3
   4   0  12 723.115 43.8824   2
   4   0  12 658.214 44.6515  24
  -4   0 -12 647.217 45.6708  23
   4   0  13-26.8208 33.8713  24
  -4   0 -13-3.09822 36.2206  23
  -4   0 -14 820.898 44.3888   8
   4   0  14 912.308 55.8919  24
  -4   0 -14 939.839 54.8398  23
  -4   0 -14 863.396 45.9660   3
  -4   0 -15 8.34519 22.5848   8
  -4   0 -16 2367.16 89.4118   8
  -4   0 -16 2232.38 92.5523  23
   4   0  16 2184.21 96.6320  24
   4   0  17-12.7208 32.5882  24
   4   0  18 2330.84 94.5220  24
   4   0  19 23.3142 26.3503  24
   4   0  19 11.0765 24.5662  16
   4  -1 -19 256.276 30.7336  23
   4   1 -19 251.380 28.4122  23
   4  -1 -18 204.006 34.3152  23
   4  -1 -18 378.003 33.0672   8
  -4  -1  18 120.959 29.2637  24
   4   1 -18 285.344 29.3413   8
   4   1 -18 237.754 30.5059  12
   4  -1 -17 323.536 29.8464   8
  -4   1  17 203.349 34.0715  24
   4   1 -17 341.700 33.1107   8
   4   1 -17 285.831 32.0920  12
   4  -1 -17 306.617 35.1005  12
   4   1 -16 436.745 38.0529   8
   4  -1 -16 431.698 33.5506   8
  -4   1  16 308.913 38.1281  24
   4  -1 -16 385.920 37.8542  12
   4   1 -16 350.176 36.6666  12
   4   1 -15 247.120 32.3122   8
   4  -1 -15 271.207 30.8465   8
   4   1 -14 801.659 46.3692   8
   4  -1 -14 812.400 49.6836  12
   4   1 -14 688.175 48.1022  12
  -4  -1  14 821.053 55.3197  26
   4  -1 -13 579.760 42.6192  12
   4   1 -13 560.635 41.5427  12
  -4  -1  13 623.818 47.3797  26
  -4  -1  12 26.5759 31.4082  26
   4  -1 -12 100.638 23.0964   8
   4   1 -12 83.8808 25.0278   8
   4   1 -12 41.9513 28.2466  12
   4  -1 -12 86.1016 29.4040  12
   4  -1 -11 169.610 25.3925   3
   4   1 -11 191.092 25.6343   8
  -4   1  11 141.510 31.4425  26
  -4  -1  11 91.8350 28.1833  26
   4  -1 -11 183.884 24.4402   8
   4  -1 -11 134.601 27.8562  12
   4   1 -11 126.301 30.6115  13
  -4   1  10 979.439 48.4332  26
  -4  -1  10 896.305 46.4528  26
   4  -1 -10 959.587 43.7727   3
   4  -1 -10 941.074 47.7387  12
   4   1 -10 878.860 47.6014  13
   4  -1 -10 1028.10 44.5746   8
   4   1 -10 1027.94 45.0607   8
  -4  -1   9 865.246 43.2166  26
  -4   1   9 922.924 44.9344  26
   4  -1  -9 862.814 41.0218   3
   4   1  -9 834.647 44.9399  13
   4   1  -9 934.730 41.1208   8
   4  -1  -9 1000.37 41.9871   8
  -4   1   8 721.000 38.7215  26
  -4  -1   8 670.489 37.0572  26
   4  -1  -8 853.728 36.2407   3
   4   1  -8 688.254 39.0393  13
   4  -1  -8 722.676 40.9315  13
   4   1  -8 797.367 35.7927   8
   4  -1  -8 838.227 35.7853   8
  -4   1   7 12778.8 454.682  25
  -4  -1   7 13438.9 456.027  26
   4  -1  -7 12784.0 454.775   3
   4  -1  -7 12995.9 455.995  13
   4   1  -7 12693.4 456.098  13
   4   1  -7 13500.3 455.647   8
   4   1  -6 6255.20 212.661   8
   4  -1  -6 5962.90 211.727   3
  -4   1   6 6041.50 212.491  25
  -4   1   6 5798.79 212.113  26
  -4   1   5 33531.9 1170.23  26
   4   1  -5 34874.7 1171.48  21
   4   1  -5 34251.4 1170.66   8
  -4  -1   5 36390.1 1171.49  20
   4   1  -5 34008.4 1171.23  13
   4  -1  -5 31200.6 1170.42  13
  -4  -1   5 34074.3 1168.69  14
   4  -1  -5 32197.5 1169.91   3
  -4   1   4 212.729 15.7508  26
   4   1  -4 242.730 22.1755  21
   4  -1  -4 216.318 15.8783   8
   4   1  -4 239.257 16.9904   8
  -4  -1   4 262.068 20.0409  20
  -4   1   4 281.025 22.2923   5
  -4   1   4 210.948 30.8576  14
  -4  -1   4 260.339 21.8015  14
   4  -1  -4 193.361 20.7823  13
   4  -1  -3 1.70489 14.2409   2
  -4   1   3-3.61436 14.1311   3
  -4   1   3 28.0742 10.8882  26
   4   1  -3 37.4856 16.1655  21
   4  -1  -3 20.7022 15.4699  21
  -4   1   3 9.86100 28.6924  11
  -4  -1   3 16.0755 14.6412  20
  -4   1   3-11.1394 18.9745   5
   4   1  -3 7.33666 14.0631   8
  -4   1   3 3.30087 27.3078  14
  -4   1   2 5673.06 198.278  26
   4   1  -2 6172.00 200.982  21
   4  -1  -2 5996.41 199.407  21
   4  -1  -2 5675.98 198.822   8
  -4  -1   2 5903.10 199.890  20
  -4   1   2 6052.71 202.139  18
  -4  -1   2 5550.43 199.254  18
  -4  -1   2 4848.24 199.536   1
  -4   1   2 5391.66 198.734   3
  -4   1   2 6249.02 201.867  11
  -4   1   2 6264.76 201.922  14
  -4   1   1 10657.0 364.321  14
   4   1  -1 9601.25 363.439  21
   4  -1  -1 11386.9 362.596  21
  -4  -1   1 10462.8 363.269  20
  -4   1   1 10373.6 364.264  18
  -4   1   1 10720.8 363.687  19
   4  -1  -1 11288.7 362.187   8
  -4   1   1 9419.70 361.767   3
   4   1   0 1058.21 43.9645   1
  -4   1   0 1006.31 36.4636   3
  -4  -1   0 1210.17 41.3201  23
  -4   1   0 887.818 37.0194  26
  -4   1   0 936.646 36.4689  20
  -4   1   0 1216.70 45.8279  19
  -4  -1   0 1112.73 41.5793  20
  -4   1   0 965.364 36.8698   8
   4  -1   0 1331.71 38.1522  16
  -4   1   0 1183.91 49.1711  17
   4   1   0 1066.87 40.7539  16
  -4  -1   0 1105.84 44.0154   4
  -4  -1   0 982.172 39.6706   8
   4  -1   1 1425.88 53.8628   9
  -4   1  -1 1547.92 51.8293   8
  -4   1  -1 1398.30 68.2453  10
  -4   1  -1 1288.90 51.3612  20
   4   1   1 1327.88 55.0185  16
  -4   1  -1 1394.57 61.1876  17
  -4  -1  -1 1391.10 55.4656  23
   4  -1   2 2077.12 60.0015  24
   4   1   2 1769.12 62.1380  24
  -4   1  -2 1549.51 65.0994  22
  -4  -1  -2 1426.48 60.4602  23
  -4   1  -2 1834.12 58.7729  23
  -4   1  -2 1424.64 58.0193   3
   4  -1   2 1620.02 60.6317   9
  -4   1  -2 1426.09 64.4919  17
   4   1   2 1375.98 63.2238   4
  -4   1  -3 33301.1 1206.61  22
  -4   1  -3 36932.0 1205.61  23
  -4  -1  -3 33646.8 1207.04  23
  -4   1  -3 35740.5 1205.33   3
   4  -1   3 33797.0 1206.04   9
   4   1   3 34219.0 1206.93   9
  -4   1  -3 32809.9 1206.33  17
   4   1   3 36026.1 1207.41  24
  -4   1  -4 2.30797 14.5308  23
  -4  -1  -4 3.50561 18.3061  23
   4  -1   4 15.7108 18.4910   2
  -4   1  -4 12.4994 11.9632   3
   4   1   4 3.14453 24.0930   9
  -4   1  -4 19.7305 27.6729  17
   4   1   4 9.35689 17.3582  24
  -4   1  -4 14.7034 18.6436  25
  -4  -1  -5 15292.3 534.158  23
  -4   1  -5 16196.6 532.677  23
   4   1   5 15816.2 533.927   9
   4  -1   5 15886.4 532.995   2
  -4   1  -5 15156.4 532.633  17
  -4   1  -5 14310.8 532.237  25
   4   1   5 14460.3 533.914  24
   4   1   6 4958.87 205.913  24
  -4   1  -6 6661.49 204.234   3
   4   1   6 5824.09 205.875   2
   4  -1   6 5907.09 205.063   2
  -4  -1  -6 5794.91 205.915   3
   4   1   6 5554.65 206.025   9
  -4   1  -6 5415.20 205.289  17
  -4   1  -6 5761.82 204.704  12
   4   1   7 12380.9 425.376   2
   4  -1   7 12596.8 424.910   2
  -4  -1  -7 11915.8 424.951   3
   4   1   7 11339.0 425.848  24
  -4   1  -7 10923.8 423.615  17
  -4  -1  -7 11458.6 425.874  23
   4   1   8 2610.32 106.235  24
   4   1   8 2709.82 104.181   2
  -4  -1  -8 2682.69 103.848   3
   4  -1   8 2946.84 104.534   2
  -4   1  -8 3194.96 103.073   3
  -4  -1  -8 2643.99 106.533  23
  -4   1  -8 2526.89 104.001   5
  -4   1  -8 2919.86 104.644  12
  -4  -1  -9 20.2214 27.1534  23
   4   1   9 28.4968 25.0770  24
  -4   1  -9 37.7775 22.7418  12
   4   1   9 19.2800 22.9915   2
   4  -1   9 11.5911 22.9824   2
  -4   1  -9 23.8117 18.3892   3
  -4  -1  -9 15.1740 19.7326   3
  -4  -1 -10 1000.95 57.3340  23
   4   1  10 1097.23 56.8273  24
  -4   1 -10 1135.25 54.3062  12
   4   1  10 1201.71 54.5829   2
  -4  -1 -10 1214.23 52.7602   3
  -4   1 -10 1371.43 51.7743   3
   4  -1  10 1402.61 55.5837   2
  -4  -1 -11 1015.23 47.5540   3
   4   1  11 1000.82 49.6159   2
  -4   1 -11 969.808 45.3709   3
   4  -1  11 916.655 49.2466   2
   4   1  11 960.854 53.1532  24
  -4  -1 -11 1055.08 54.9277  23
  -4  -1 -12 115.590 28.1003   3
  -4   1 -12 139.356 26.6202   3
   4   1  12 154.837 31.1677   2
  -4  -1 -12 121.784 37.3820  23
  -4   1 -12 174.641 32.6084  23
   4   1  12 132.916 35.7966  24
  -4   1 -13 494.435 42.1082  23
  -4  -1 -13 477.074 46.3718  23
   4   1  13 459.989 44.3429  24
   4  -1  13 456.861 39.9176  24
  -4   1 -14 311.484 28.1739   8
  -4  -1 -14 401.452 32.2870   3
   4   1  14 344.889 43.2120  24
   4  -1  14 330.181 40.2231  24
  -4   1 -14 400.770 40.4406  23
  -4  -1 -14 365.687 44.1276  23
  -4  -1 -15 20.0260 26.6442   3
  -4  -1 -16 2107.29 80.4096   8
   4   1  16 1846.45 86.6722  24
   4  -1  16 1962.53 86.2627  24
  -4  -1 -16 1943.98 84.9736  23
  -4  -1 -17 923.291 42.5379   8
  -4  -1 -17 854.760 49.7177  23
   4  -1  17 887.045 50.4725  24
   4   1  17 832.974 53.4452  24
   4   1  18 17.6207 32.0938  24
   4  -1  18 15.7929 29.5743  24
   4   1  18-15.6296 29.8443  16
   4  -1  19 47.2673 25.2971  24
   4   1  19 41.4484 26.2470  24
   4  -1  19 43.2586 23.5149  16
   4   1  19 45.2046 24.2076  16
  -4  -2  19 146.536 23.7146  24
   4   2 -19 207.215 25.8472  23
   4  -2 -18 1127.51 55.6684  23
  -4   2  18 1248.35 81.4618   4
   4   2 -18 992.132 50.1782  12
   4  -2 -18 1361.89 49.6313   8
   4  -2 -17-4.87862 23.8217   8
   4   2 -17-39.1513 29.7252   8
   4   2 -17 27.4011 27.1322  12
   4  -2 -17-11.3335 30.1560  12
   4   2 -16 316.013 35.1022   8
   4   2 -16 256.458 33.7825  12
   4  -2 -16 310.121 36.9757  12
   4  -2 -16 343.642 30.6692   8
   4   2 -15 2231.56 93.6881   8
   4  -2 -15 2165.08 88.5721   8
  -4  -2  14 1462.23 70.9884  26
  -4   2  14 1330.54 65.7408  24
   4  -2 -14 1383.90 66.8008  12
   4   2 -14 1234.25 65.3442  12
   4  -2 -14 1571.05 63.5403   8
   4   2 -14 1363.65 65.3770   8
  -4  -2  13-5.32198 35.0833  26
   4   2 -13 28.8471 31.4882  12
   4  -2 -13 21.9209 31.6732  12
  -4  -2  12 833.426 48.7668  26
   4  -2 -12 917.244 45.6011   3
   4  -2 -12 856.595 49.0137  12
   4  -2 -12 978.788 45.5246   8
   4   2 -12 813.771 46.0931   8
  -4  -2  11 246.841 30.5278  26
   4   2 -11 219.798 34.5630  13
   4  -2 -11 257.449 30.3504  12
   4  -2 -11 264.205 27.2839   3
   4   2 -11 228.231 27.6248   8
   4  -2 -11 276.858 26.6976   8
   4  -2 -10 16.9938 20.4438   3
  -4  -2  10 9.65117 24.2915  26
   4   2 -10 5.46019 21.4816   8
   4  -2 -10 10.3343 24.8596  12
   4   2 -10 12.8872 28.9811  13
  -4  -2   9 460.893 32.0848  26
   4  -2  -9 557.626 29.6465   3
   4   2  -9 481.281 33.5834  13
   4  -2  -9 493.822 32.9302  12
   4   2  -9 526.726 29.7971   8
  -4   2   8 5068.73 176.483  26
  -4  -2   8 4856.53 176.200  26
   4  -2  -8 4724.40 173.924   3
   4   2  -8 4949.47 176.582  13
   4  -2  -8 4873.04 176.694  12
   4   2  -8 4823.80 175.071   8
  -4   2   7 2858.59 108.111  25
  -4  -2   7 2734.32 108.087  26
   4   2  -7 3133.10 107.915   8
   4  -2  -7 3053.95 106.593   3
   4   2  -7 2961.90 109.023  13
   4  -2  -7 2797.20 108.891  13
  -4   2   6 7398.69 253.290  25
  -4   2   6 7207.27 252.808  26
  -4  -2   6 7490.50 253.852  20
   4  -2  -6 7150.41 251.662   3
   4   2  -6 6628.46 253.441  13
   4   2  -6 7088.99 252.656   8
  -4   2   5 5900.95 197.882  25
  -4   2   5 5609.87 196.324  26
   4   2  -5 5990.65 197.310   8
   4  -2  -5 5594.21 195.516   3
   4  -2  -5 5504.17 196.778  13
  -4  -2   5 5308.77 194.010  14
   4   2  -4 5726.43 191.740   8
  -4   2   4 5933.29 193.092  25
  -4   2   4 5645.59 190.216  26
   4   2  -4 5440.56 191.972  21
   4  -2  -4 4991.99 189.742   2
  -4  -2   4 5513.08 191.354  20
  -4   2   4 5388.96 193.983  14
   4  -2  -4 5116.84 190.510  13
  -4  -2   3 666.428 34.6916   1
   4  -2  -3 871.185 34.9015   3
   4  -2  -3 899.879 35.6623   2
  -4   2   3 1378.52 43.1341  25
   4   2  -3 1120.73 39.3478  21
  -4  -2   3 1095.79 38.6163  20
   4   2  -3 1035.19 38.4700   8
   4  -2  -3 1027.83 38.1171  13
  -4   2   3 1202.83 48.0001  14
   4  -2  -2 2583.00 91.7648   2
  -4   2   2 2861.94 99.1662   1
   4  -2  -2 2499.44 91.6301   3
  -4   2   2 3103.64 97.0288  25
   4   2  -2 2695.74 94.8459  21
  -4   2   2 2875.66 98.8721  11
   4  -2  -2 2372.01 91.7802   8
  -4  -2   2 2452.08 91.7427  18
  -4  -2   2 2801.06 94.4538  20
   4  -2  -2 2875.68 93.0319  13
  -4   2   2 2897.12 98.5594  14
  -4   2   2 2894.80 101.278   4
  -4   2   1 4878.87 151.475   4
  -4   2   1 4676.53 150.469   1
  -4   2   1 4255.43 147.699  25
   4  -2  -1 4084.59 143.937  21
   4   2  -1 3605.76 145.927  21
   4  -2  -1 4254.15 143.590   8
  -4   2   1 4168.78 152.268  10
   4  -2  -1 3853.55 143.373  20
  -4   2   1 4217.18 148.815  18
  -4   2   1 4459.42 148.209  19
  -4  -2   1 4292.08 146.708  20
  -4   2   1 4330.44 148.057  17
  -4   2   1 4467.94 149.071  11
  -4   2   1 4410.51 148.912  14
  -4   2   0 6356.05 242.517   4
  -4   2   0 6583.14 240.167   5
   4   2   0 5656.13 237.685   1
  -4   2   0 6601.95 241.671   1
  -4  -2   0 6682.13 239.526  23
  -4   2   0 7018.29 240.529  25
   4  -2   0 7717.83 237.321  21
   4  -2   0 6944.82 236.788  23
  -4   2   0 7093.72 243.921  10
  -4   2   0 7223.36 240.296  19
  -4   2   0 6687.09 240.301  18
  -4  -2   0 6537.67 239.858  20
  -4   2   0 6473.88 239.876  17
   4  -2   0 7033.36 236.723  16
   4   2   0 5961.23 238.873  16
  -4   2   0 6712.19 240.710  11
  -4   2   0 6652.72 240.469  14
  -4   2  -1 64828.9 2310.31   5
  -4   2  -1 67228.4 2311.20  25
  -4  -2  -1 63638.0 2310.61  23
  -4   2  -1 63649.9 2310.91  22
  -4   2  -1 63854.3 2310.94  10
   4  -2   1 65590.0 2308.38   9
  -4   2  -1 63667.8 2309.78  19
  -4   2  -1 63323.0 2310.43  18
   4   2   1 60303.8 2310.12  16
  -4   2  -1 64164.7 2310.29  17
  -4   2  -1 63531.5 2310.63  14
  -4   2  -2 243.850 26.5005   5
  -4   2  -2 235.625 24.8441  25
   4   2   2 202.101 21.6989  24
  -4   2  -2 230.686 31.0555  22
  -4  -2  -2 231.436 21.1834  23
   4  -2   2 292.031 16.4768   2
   4   2   2 247.841 25.3178   9
  -4   2  -2 265.653 40.7319  10
   4   2   2 215.931 18.9262  16
  -4   2  -2 249.050 31.9661  17
  -4   2  -2 250.934 30.2900  14
  -4   2  -3 321.879 27.1384   5
  -4   2  -3 234.311 24.8499  25
   4  -2   3 224.791 17.8089  26
   4   2   3 236.514 23.3240  24
  -4  -2  -3 225.821 23.2958  23
  -4   2  -3 280.459 13.9643  23
   4  -2   3 352.730 18.8316   2
  -4   2  -3 339.202 13.3933   3
   4   2   3 279.367 26.8118   9
  -4   2  -3 228.947 32.0394  17
   4   2   3 273.937 21.1139  16
  -4   2  -3 282.247 30.4016  14
  -4   2  -4 756.347 40.6206   5
   4   2   4 712.811 37.1651  24
  -4   2  -4 815.494 38.0930  25
   4  -2   4 921.661 35.0056  26
  -4  -2  -4 704.169 37.1194  23
  -4   2  -4 886.787 32.5894  23
   4   2   4 800.218 40.9366   9
  -4   2  -4 807.816 42.2362  14
  -4   2  -4 765.563 43.5378  17
  -4   2  -4 815.113 31.2298   3
  -4   2  -5 21882.3 735.586   5
   4  -2   5 22508.5 735.620  26
   4  -2   5 21499.3 734.743   2
   4   2   5 20935.2 736.001   9
  -4   2  -5 19609.6 735.100  17
  -4   2  -5 20378.1 735.375  14
  -4   2  -6 26892.5 953.524   5
   4   2   6 24907.4 955.406  24
  -4  -2  -6 25318.7 955.087  23
   4  -2   6 28479.5 953.650   2
  -4   2  -6 29215.9 952.362   3
   4   2   6 28612.5 955.135   9
  -4   2  -6 25705.9 953.356  17
  -4   2  -6 25927.2 953.541  14
  -4   2  -6 29769.6 953.334  12
   4   2   7 3956.05 156.730  24
   4  -2   7 4253.45 156.306  26
   4  -2   7 4650.61 155.369   2
   4   2   7 4124.46 156.118   2
  -4  -2  -7 3734.05 156.048   3
  -4   2  -7 4839.58 153.418   3
  -4  -2  -7 4172.51 158.024  23
  -4   2  -7 4404.75 155.867   5
  -4   2  -7 4114.78 155.870  14
  -4  -2  -8 2.23726 28.6646  23
   4   2   8 10.0747 26.4767  24
   4  -2   8 13.7208 24.8787  26
  -4   2  -8 12.8304 20.7775  12
   4   2   8 4.14330 21.2701   2
  -4   2  -8 1.95756 17.3402   3
   4  -2   8 0.53930 22.4012   2
  -4  -2  -8-0.90848 20.6458   3
  -4  -2  -9 103.193 29.9940  23
   4   2   9 58.7458 23.7141   2
  -4   2  -9 33.0340 19.0577   3
  -4  -2  -9 20.7295 21.8758   3
   4  -2   9 29.6391 23.4096   2
   4   2   9 84.7009 28.9674  24
   4  -2   9 84.6856 26.8340  26
  -4   2  -9 58.6522 22.4980  12
  -4  -2 -10 1256.07 62.5676  23
  -4  -2 -10 1128.99 56.3388   3
   4   2  10 1296.00 58.8233   2
  -4   2 -10 1325.61 54.5907   3
   4  -2  10 1379.34 57.9611   2
  -4   2 -10 1321.42 54.0582   8
   4   2  10 1345.57 62.4643  24
  -4   2 -10 1465.64 57.6792  12
  -4  -2 -11 133.408 26.2608   3
   4   2  11 150.790 29.9313   2
   4   2  11 103.617 32.3117  24
  -4  -2 -11 89.5196 35.4391  23
  -4   2 -11 135.689 19.8327   8
  -4  -2 -12 713.795 51.9715  23
   4   2  12 687.309 49.9177  24
  -4  -2 -12 796.307 44.4629   3
  -4  -2 -13 2369.79 103.150  23
   4   2  13 2356.42 104.105  24
   4   2  13 2576.59 99.8105   2
  -4  -2 -14 434.354 44.4332  23
   4   2  14 415.681 46.7880  24
   4  -2  14 407.840 41.1872  24
  -4  -2 -14 487.508 34.2644   3
   4   2  14 539.857 38.6359   2
  -4  -2 -15-11.6252 36.7256  23
   4  -2  15-7.01872 34.6084  24
   4   2  15 24.0722 41.0444  24
  -4  -2 -15 46.4072 25.9130   3
  -4  -2 -16 74.2864 25.8512   3
   4  -2  16 76.3563 33.8701  24
   4   2  16 104.391 41.3497  24
  -4  -2 -16 41.5269 23.8112   8
  -4  -2 -16 44.5341 38.4667  23
   4  -2  17 33.9039 30.4760  24
   4   2  17 15.1423 37.8100  24
   4   2  17 2.29278 33.7518  16
  -4  -2 -17 12.6714 19.8711   8
  -4  -2 -17 33.5634 32.4330  23
   4   2  18 30.5161 30.3162  16
   4  -2  18 33.8798 27.3467  24
   4   2  18 71.7879 33.1951  24
  -4  -2 -18 69.4589 25.8188  23
   4   2  19 818.214 39.2658  16
   4  -2  19 768.796 39.8160  24
   4  -3 -19 12.4647 22.0380  23
   4  -3 -18 86.0891 31.4501  23
   4   3 -18 98.8021 25.1536  12
   4   3 -17 65.5205 26.4334  12
  -4   3  17 37.4261 74.8298   4
   4  -3 -17 57.7310 23.4789   8
   4  -3 -17 64.0161 36.5156  23
   4  -3 -16 1231.21 63.6010  23
  -4  -3  16 1116.94 63.9915  26
   4   3 -16 1205.07 60.6277   8
  -4  -3  15 256.985 41.6672  26
   4   3 -15 184.031 34.1856   8
   4  -3 -15 215.181 37.1644  12
   4   3 -15 180.816 33.4610  12
   4  -3 -15 248.582 29.4454   8
  -4  -3  14 237.189 40.3896  26
   4   3 -14 172.327 33.5926   8
   4  -3 -14 226.052 39.5584  12
   4   3 -14 190.165 34.0850  12
   4  -3 -14 245.622 28.0082   8
   4  -3 -13 967.696 48.5369   3
  -4  -3  13 944.077 53.8100  26
   4   3 -13 885.358 52.7265   8
   4  -3 -13 1053.95 48.2548   8
   4  -3 -13 1003.77 53.8344  12
   4   3 -12 795.804 50.8141   8
   4  -3 -12 967.547 45.6564   8
   4  -3 -12 908.386 45.6424   3
   4  -3 -12 849.338 47.7641  12
   4   3 -11 1307.93 59.9392   8
   4  -3 -11 1297.33 51.7050   3
   4  -3 -11 1074.84 53.4954  12
   4   3 -11 1013.01 56.1885  13
  -4  -3  11 818.071 52.3892  26
   4   3 -10 245.379 30.1418   8
   4  -3 -10 220.572 24.7601   3
   4   3 -10 326.270 33.3901  13
   4  -3 -10 222.356 29.1216  12
  -4  -3  10 311.560 30.7761  26
  -4   3  10 149.397 25.3003  24
   4  -3  -9 1750.03 67.6680   3
   4   3  -9 1686.85 71.0494  13
   4  -3  -9 1716.95 71.0990  12
  -4  -3   9 1577.99 70.2182  26
   4   3  -8 588.660 35.0314   8
   4   3  -8 495.288 34.3751  13
   4  -3  -8 468.751 30.7860  12
   4  -3  -8 527.447 27.4919   3
   4  -3  -7 8.23617 20.5483  12
   4   3  -7 32.9496 25.3257  13
  -4  -3   7 40.6197 22.4203  20
   4   3  -7 38.5141 21.5869   8
   4  -3  -7 3.71207 16.7270   3
   4   3  -6 4858.75 181.639  21
   4   3  -6 5006.95 181.524  13
  -4  -3   6 5040.43 181.115  20
   4   3  -6 5157.29 181.009   8
   4  -3  -6 5117.18 179.174   3
   4  -3  -5 13790.7 476.928   3
  -4   3   5 13808.4 479.779  25
  -4   3   5 13463.8 476.164  24
  -4  -3   5 14290.9 479.092  20
   4   3  -5 13925.2 478.917   8
   4  -3  -5 13194.3 477.995  12
   4   3  -5 13660.8 479.272  21
  -4   3   4 3145.35 114.437  24
  -4   3   4 3619.92 121.023  25
   4  -3  -4 3295.92 116.966  12
  -4   3   4 3416.21 124.580   4
   4  -3  -3 10844.8 384.185   3
  -4   3   3 11987.0 388.326  25
   4   3  -3 10943.2 386.567  21
   4  -3  -3 10898.0 384.623   9
  -4  -3   3 10607.1 386.050  20
  -4   3   3 11157.3 388.667  14
  -4   3   3 11365.8 386.342  15
  -4   3   3 11423.6 389.592   4
   4  -3  -2 6457.94 242.481   3
  -4   3   2 7707.22 248.451   1
  -4   3   2 7195.65 247.308  25
   4   3  -2 6907.58 245.646  21
   4  -3  -2 7130.99 243.079   9
  -4  -3   2 6968.57 245.389  20
  -4   3   2 7133.24 245.584  15
  -4   3   2 7477.59 247.148  17
  -4   3   2 6935.00 248.108  14
  -4   3   2 7168.43 248.873   4
  -4   3   2 7440.37 247.932   7
  -4   3   1 4654.13 132.974   5
  -4   3   1 4805.99 137.291   4
  -4   3   1 4681.72 134.839   7
   4  -3  -1 3684.79 125.881   3
  -4   3   1 4979.94 135.893   1
  -4   3   1 5074.80 133.688  25
  -4   3   1 5009.69 134.467  22
   4   3  -1 4047.74 130.348  21
   4  -3  -1 3748.14 126.119   8
   4  -3  -1 3437.78 126.043  20
  -4   3   1 4436.56 133.701  18
  -4  -3   1 4587.67 131.205  20
  -4   3   1 4596.16 132.985  17
  -4   3   1 4692.96 130.848  15
   4  -3  -1 3663.84 126.197  12
  -4   3   1 4639.80 134.332  14
  -4   3   0 151.155 28.3234   5
  -4   3   0 129.825 34.6119   7
  -4   3   0 190.560 36.8652   1
  -4   3   0 110.791 23.2100  25
  -4   3   0 85.7315 30.1685  22
  -4  -3   0 113.873 18.3620  23
  -4   3   0 115.260 28.2754  18
  -4  -3   0 106.649 21.0159  20
  -4   3   0 109.229 27.6113  19
  -4   3   0 128.675 19.8408  15
   4   3   0 129.477 18.2377  16
  -4   3   0 137.229 31.1190  17
  -4   3   0 127.908 30.2334  14
  -4   3  -1 352.558 36.2378   7
  -4   3  -1 364.426 31.2507   5
  -4   3  -1 389.247 29.8281  25
  -4  -3  -1 348.176 23.8179  23
  -4   3  -1 399.314 36.0031  22
   4  -3   1 318.530 13.8551  21
   4   3   1 359.889 28.6228   9
  -4   3  -1 315.492 31.7798  18
  -4   3  -1 396.311 33.1024  19
   4   3   1 288.103 22.2086  16
  -4   3  -1 360.884 33.3604  17
  -4   3  -1 372.992 24.7044  15
  -4   3  -1 371.643 35.6199  14
  -4   3  -2 706.002 43.4410   7
  -4   3  -2 765.167 39.4520   5
   4  -3   2 771.779 27.7767   2
  -4   3  -2 649.326 37.9511  25
   4  -3   2 752.160 27.8980  26
  -4   3  -2 647.110 42.6495  22
  -4  -3  -2 562.829 32.7746  23
   4   3   2 736.698 36.6975   9
  -4   3  -2 687.160 41.0314  18
  -4   3  -2 666.039 38.6262  19
   4   3   2 609.735 32.5318  16
  -4   3  -2 718.971 42.8235  17
  -4   3  -2 684.980 34.0574  15
  -4   3  -2 701.460 42.2894  14
  -4   3  -3 7459.78 286.450   7
  -4   3  -3 7988.55 286.314   5
   4  -3   3 7751.24 283.073   2
   4   3   3 7780.37 285.594   9
  -4   3  -3 8188.96 286.493  17
  -4   3  -3 8003.44 284.766  15
  -4   3  -3 7885.64 286.878  14
   4  -3   4 2823.92 89.3996  26
  -4   3  -4 2368.78 85.9804  23
   4   3   4 2329.60 92.9206   9
  -4   3  -4 2175.21 88.1985   9
  -4   3  -4 2700.94 86.4219   8
  -4   3  -4 2168.70 94.1115   7
  -4   3  -4 2304.58 93.8097   5
  -4   3  -4 2222.93 94.6100  14
   4   3   5 5377.49 194.373  24
  -4  -3  -5 4937.39 193.036  23
   4  -3   5 5292.78 190.439   2
  -4   3  -5 5445.34 188.203   8
   4   3   5 5215.72 192.742   9
  -4   3  -5 5516.30 193.425   5
  -4   3  -5 4947.28 192.557   7
  -4   3  -5 5088.60 193.216  14
   4   3   6 758.407 42.4232  24
  -4  -3  -6 765.268 41.4463  23
   4  -3   6 684.163 36.0476   2
   4   3   6 854.228 44.3955   9
  -4   3  -6 724.770 45.5000   5
  -4   3  -6 749.519 44.7620   7
  -4   3  -6 753.276 46.2749  14
  -4   3  -6 915.539 34.3549  12
  -4  -3  -7 9.28796 22.1018   3
   4   3   7 8.21465 22.5249   2
   4  -3   7 8.01209 20.8455   2
   4   3   7-22.8520 27.1811  24
   4  -3   7-4.38629 21.2745  26
  -4  -3  -7-7.68666 26.4280  23
  -4  -3  -8 3328.80 141.010  23
   4   3   8 3384.53 141.395  24
   4  -3   8 4059.92 140.219  26
  -4  -3  -8 3402.99 140.482   3
   4   3   8 4141.21 140.339   2
  -4   3  -8 3422.14 141.495  17
  -4   3  -8 4342.08 137.760  12
  -4  -3  -9 42.5158 31.7695  23
   4   3   9 40.6803 30.4254  24
   4  -3   9 34.1480 25.9035  26
   4   3   9 45.8599 24.6178   2
  -4  -3  -9 42.8408 23.2497   3
  -4   3  -9 56.8619 43.0987  17
  -4   3  -9 66.3346 21.0563  12
  -4  -3 -10 1222.48 59.6338   3
   4   3  10 1202.61 65.6195  24
   4  -3  10 1305.35 63.0990  26
  -4  -3 -10 1225.40 65.7934  23
  -4   3 -10 1458.00 58.7337  12
  -4  -3 -11 2327.10 95.0905   3
   4   3  11 2187.85 99.5319  24
  -4  -3 -11 2140.35 98.7936  23
   4   3  12 88.6898 40.2263  24
  -4  -3 -12 118.649 38.6360  23
  -4  -3 -13-35.6175 28.4468   3
   4   3  13 17.9506 30.7358   2
   4   3  13 33.2491 42.4959  24
  -4  -3 -13 36.8090 39.5985  23
  -4  -3 -14 435.001 34.5046   3
   4   3  14 517.695 38.6712   2
  -4  -3 -15 630.381 39.0565   3
   4  -3  15 647.693 45.5772  24
   4   3  15 722.749 55.8504  24
   4   3  15 695.406 50.2313  16
  -4  -3 -15 738.173 52.7232  23
  -4  -3 -16 75.9432 25.2393   3
   4  -3  16 98.1125 32.7573  24
   4   3  16 101.211 40.9977  24
   4   3  16 131.820 38.6223  16
  -4  -3 -16 123.961 38.0843  23
  -4  -3 -17 6.85083 29.9040  23
   4  -3  17 25.2814 28.9483  24
   4   3  17 9.58394 36.8427  24
  -4  -3 -17 45.8911 23.5657   3
   4   3  17 42.0027 32.8786  16
  -4  -3 -17 56.8039 20.7531   8
   4   3  18-0.56332 28.4813  16
   4  -3  18-1.87363 25.2623  24
  -4  -3 -18 27.9677 26.1636  23
   4   4 -18 98.9579 23.2681  12
   4  -4 -18 152.056 28.0527  23
   4  -4 -17 212.233 23.1247   8
   4   4 -17 106.636 26.3379  12
  -4   4  17 173.414 75.8336   4
   4  -4 -17 100.778 34.0441  23
   4  -4 -16 878.081 54.6493  23
  -4  -4  16 622.500 50.6029  26
   4  -4 -16 1085.15 44.8699   8
  -4   4  16 994.138 89.3674   4
   4   4 -16 693.219 44.7547  12
   4  -4 -15 282.074 42.7508  23
   4  -4 -15 348.191 29.6657   8
  -4  -4  15 242.377 38.9217  26
  -4   4  15 317.346 83.2053   4
   4   4 -15 228.684 33.9485  12
   4  -4 -14 471.803 34.3171   8
   4  -4 -13 77.1837 27.6577   3
   4   4 -13 56.1184 33.6036   8
   4  -4 -13 111.510 25.8442   8
   4   4 -13 67.8223 31.7611  12
   4  -4 -13 96.5657 36.0855  12
  -4  -4  13 79.4572 32.5923  26
   4  -4 -12 149.926 35.8274  12
  -4  -4  12 107.365 31.3085  26
   4  -4 -11 159.536 26.7455   3
   4   4 -11 87.9770 29.7147   8
   4  -4 -11 143.852 31.6053  12
   4   4 -11 160.105 36.4338  13
  -4  -4  11 96.9170 28.8794  26
   4  -4 -10 375.807 28.7199   3
  -4  -4  10 345.558 31.7542  26
   4   4 -10 340.245 33.1220   8
   4   4 -10 397.743 36.2624  13
   4  -4 -10 340.403 33.2252  12
   4  -4  -9 1053.60 42.9313   3
  -4   4   9 1019.09 92.4375  10
   4   4  -9 875.509 47.1097   8
   4   4  -9 907.885 46.9478  13
   4  -4  -9 950.938 45.7075  12
   4  -4  -8 1111.75 48.1523   3
  -4  -4   8 1120.25 50.5222  26
  -4   4   8 1244.04 62.8705  22
  -4   4   8 1201.98 91.0553  10
   4   4  -8 1103.49 51.8345   8
   4   4  -8 1112.41 52.5047  13
   4  -4  -8 1120.47 49.8476  12
   4   4  -7 1919.06 76.4283  13
   4  -4  -7 1887.45 74.2816  12
  -4   4   7 1992.22 83.7745  22
  -4   4   7 1929.05 105.697  10
  -4  -4   7 2071.74 76.2428  20
   4   4  -7 1735.19 75.5143   8
   4  -4  -7 1888.05 72.6231   3
   4   4  -6 3217.07 119.099  13
  -4   4   6 3168.47 124.336  22
   4   4  -6 3091.93 119.269  21
  -4   4   6 2986.58 137.239  10
  -4   4   6 3002.36 127.513   4
   4  -4  -6 3117.42 115.642   3
   4  -4  -5 1752.58 67.6004  12
  -4   4   5 1776.87 78.7369  22
   4   4  -5 1841.50 71.4725  21
  -4  -4   5 1837.76 69.7274  20
  -4   4   5 1596.36 82.8161   4
   4  -4  -5 1788.58 66.9558   3
   4  -4  -4 1240.46 48.1178  12
   4   4  -4 1395.65 53.9083  21
  -4  -4   4 1414.46 51.5842  20
  -4   4   4 1351.48 83.9032  10
  -4   4   4 1263.33 70.5458   4
  -4  -4   3 4413.15 165.973  20
  -4   4   3 4495.43 172.661   4
  -4   4   3 4816.40 170.361   7
   4  -4  -3 4660.84 163.170  12
  -4   4   2 10169.7 332.536  10
  -4   4   2 10320.0 329.408   1
  -4   4   2 9806.03 328.352   6
  -4   4   2 9699.17 330.298   4
  -4   4   2 9932.59 328.401   7
   4  -4  -2 10060.6 323.823  23
  -4   4   1 8110.44 238.901  10
  -4   4   1 9068.67 237.323   1
   4  -4  -1 5528.48 227.098   3
  -4   4   1 8388.73 235.061   6
  -4   4   1 7968.76 234.854   7
  -4  -4   1 5854.75 227.396   4
   4  -4  -1 7904.73 227.487  23
  -4   4   0 12897.1 440.216   6
  -4   4   0 12269.9 439.707   7
  -4   4   0 13245.5 440.781   1
  -4   4   0 11781.6 440.102  11
  -4   4   0 12507.4 441.325  10
  -4   4  -1 5.71582 49.2547  10
   4   4   1 13.8498 26.8828   9
  -4   4  -1 4.26905 42.6659  11
  -4   4  -1-0.26694 29.9382   6
  -4   4  -1 5.78915 37.9488   7
   4  -4   1 4.26974 7.26967  26
   4   4   2 199.475 28.7061   9
  -4   4  -2 223.489 45.9283  11
   4  -4   2 167.724 12.2683  26
  -4   4  -2 240.841 39.7160   7
  -4   4  -3 36263.1 1281.97   7
  -4  -4  -3 35807.1 1282.25  23
   4  -4   3 38064.6 1278.88  26
   4   4   3 36967.7 1281.08   9
   4   4   3 34626.6 1281.12  16
  -4   4  -3 36955.5 1281.50  17
  -4   4  -3 37867.2 1282.29  11
  -4   4  -4 1886.21 82.0902   7
   4  -4   4 2161.72 73.3037  26
  -4  -4  -4 1758.36 77.8028  23
   4   4   4 2054.40 79.2506   9
   4   4   4 1857.97 78.5195  16
  -4   4  -4 1956.84 83.2241  17
  -4   4  -4 2006.75 86.6060  11
  -4   4  -5 5606.44 209.770   7
   4  -4   5 6199.68 206.347  26
   4   4   5 5318.43 210.470  24
  -4  -4  -5 5352.83 210.054  23
   4   4   5 6158.61 209.332   9
  -4   4  -5 5902.84 210.216  18
   4   4   5 5754.19 208.870  16
  -4   4  -5 5994.96 211.799  11
  -4   4  -6 1229.53 59.0172   7
   4   4   6 1160.27 58.1621  24
  -4  -4  -6 1192.83 58.1379  23
   4   4   6 1380.44 58.5798   9
  -4   4  -6 1312.61 59.4533  18
   4   4   6 1149.04 55.9819  16
  -4   4  -6 1351.49 65.6751  11
  -4   4  -7 3797.30 143.805   7
   4  -4   7 4322.52 142.614  26
   4   4   7 3490.16 146.342  24
  -4  -4  -7 3422.63 144.772  23
   4   4   7 3827.28 143.290   2
   4   4   7 4232.05 144.924   9
   4   4   7 3816.97 144.111  16
  -4   4  -7 4111.78 147.884  11
  -4  -4  -8 1477.87 67.5090  23
   4  -4   8 1768.28 64.6249  26
   4   4   8 1442.50 70.9265  24
  -4  -4  -8 1339.52 65.6559   3
   4   4   8 1446.33 65.4727   2
   4   4   8 1608.01 67.9126  16
  -4   4  -8 1742.71 76.7384  11
   4   4   9 428.049 33.0217   2
  -4  -4  -9 404.193 34.5613   3
   4  -4   9 405.140 32.0192  26
   4   4   9 334.810 41.2982  24
  -4   4  -9 366.619 50.4640  17
  -4  -4  -9 268.076 35.7443  23
  -4  -4 -10 1202.81 57.0388   3
   4  -4  10 1147.99 57.2489  26
   4   4  10 1022.17 63.5173  24
  -4   4 -10 1108.47 68.3732  17
  -4  -4 -10 928.511 58.5534  23
   4   4  11 279.477 34.2663   2
  -4  -4 -11 193.411 30.8595   3
  -4  -4 -11 160.356 37.9091  23
   4  -4  11 221.861 34.0661  26
   4   4  11 167.754 45.1636  24
   4   4  12 1910.71 93.0743  24
  -4  -4 -12 1920.35 90.4750  23
  -4  -4 -13 385.530 34.7901   3
   4   4  13 284.442 51.3874  24
  -4  -4 -13 335.953 48.1441  23
   4   4  13 403.096 47.7507  16
  -4  -4 -14 344.794 33.0718   3
   4   4  14 418.427 37.3959   2
  -4  -4 -15 283.491 29.4252   3
   4   4  15 207.752 46.0698  24
   4  -4  15 259.659 34.2383  24
   4   4  15 333.487 43.9742  16
  -4  -4 -15 267.063 42.5808  23
  -4  -4 -16 33.3121 24.0553   3
   4  -4  16 52.3818 30.0188  24
   4   4  16 55.8761 40.7216  24
   4   4  16 5.21148 36.3938  16
  -4  -4 -16 54.7079 33.1370  23
  -4  -4 -17 5.28137 30.1915  23
   4  -4  17 70.6917 26.6058  24
  -4  -4 -17 47.3909 22.3614   3
   4   4  17 6.25301 31.3159  16
  -4  -4 -17 31.7701 19.9145   8
   4   4  18 3.87144 24.8596  16
  -4  -4 -18-2.46327 23.5516  23
   4  -4  18-32.6763 22.3823  24
   4  -5 -18 32.2211 23.8631  23
   4  -5 -17 31.3922 28.3772  23
   4  -5 -16 14.2615 33.4828  23
  -4  -5  16 0.51238 32.6881  26
  -4   5  16 16.8699 72.4979   4
   4  -5 -16 24.5311 21.3945   8
   4   5 -16 18.2973 24.9411  12
   4  -5 -15 760.432 52.0457  23
  -4  -5  15 545.768 45.8387  26
   4  -5 -15 751.251 38.0932   8
  -4   5  15 788.800 91.5904   4
   4   5 -15 561.879 41.1787  12
  -4  -5  14 1.76177 33.1904  26
  -4   5  14 54.9827 87.2071   4
   4  -5 -14 19.3314 23.4221   8
   4   5 -14 27.3918 29.3582  12
   4  -5 -14 44.6693 42.3334  23
   4  -5 -13 53.6700 26.8895   3
  -4  -5  13 23.5881 31.9544  26
  -4   5  13-22.9140 85.7332   4
   4  -5 -13 27.8713 24.8442   8
   4   5 -13 6.09186 30.9528  12
  -4  -5  12 3566.33 152.779  26
  -4   5  12 3923.88 171.734   4
   4  -5 -12 3919.77 157.008  23
   4  -5 -11 4908.85 168.737   3
   4  -5 -11 4821.36 171.974  12
   4   5 -11 4760.54 172.813  13
   4  -5 -10 560.810 34.0192   3
  -4  -5  10 453.015 36.5223  26
  -4   5  10 515.497 79.7196   4
   4   5 -10 544.700 41.4739  13
   4  -5 -10 553.337 40.2341  12
   4  -5  -9 4141.20 140.231   3
  -4   5   9 4249.71 166.485  10
   4   5  -9 3842.18 142.520  13
   4  -5  -9 3900.40 141.992  12
  -4   5   9 3780.13 157.412   4
   4   5  -8 521.150 39.2376  13
   4  -5  -8 594.178 35.7591  12
  -4   5   8 522.867 51.5140  22
  -4   5   8 579.294 90.6331  10
  -4  -5   8 539.193 36.8917  20
   4  -5  -8 578.392 32.1261   3
  -4   5   8 553.822 71.1882   4
  -4   5   7 60.4191 43.2720  22
   4   5  -7 34.0932 26.7371  13
   4  -5  -7 35.8776 22.9359  12
  -4  -5   7 39.1092 24.6678  20
   4  -5  -7 46.6036 20.2830   3
  -4   5   7 68.8148 61.4517   4
  -4   5   6 270.029 43.7819  22
   4   5  -6 211.509 29.8012  13
  -4  -5   6 265.955 27.9187  20
  -4   5   6 186.926 61.9780   4
   4  -5  -6 190.696 21.1054   3
  -4   5   5-2.95041 52.2099   4
   4   5  -5-5.60003 24.9390  21
  -4   5   5 17.8831 41.6785  22
  -4  -5   5-22.5127 21.6725  20
  -4   5   5-2.03168 28.1537  15
   4  -5  -5 1.05535 16.8127   3
  -4   5   4 18.1822 49.4784   4
   4  -5  -4-7.62301 20.2184  23
  -4   5   4 10.8283 41.2542  22
   4   5  -4 10.4759 24.0256  21
  -4   5   4 18.2593 68.6306  10
  -4  -5   4 13.6927 20.7891  20
  -4   5   4 10.4581 28.6270  15
   4  -5  -4 26.6024 15.4194   3
  -4   5   3 24014.7 876.390   6
  -4   5   3 25073.5 877.915   4
  -4   5   3 25807.5 876.305   7
  -4   5   3 26962.5 877.575  22
   4   5  -3 23735.9 874.262  21
  -4   5   3 27262.8 878.228  10
  -4  -5   3 23888.7 874.499  20
  -4   5   3 23825.6 874.907  15
  -4   5   3 26921.6 875.475  17
  -4   5   3 25228.5 877.182   1
  -4   5   2 205.126 35.2644   6
  -4   5   2 129.398 41.1490   7
  -4   5   2 284.058 43.5452  22
   4   5  -2 213.090 26.2074  21
  -4   5   2 229.528 61.6592  10
  -4  -5   2 247.379 25.9381  20
  -4   5   2 189.538 32.2725  15
  -4   5   2 194.524 43.1132  17
  -4   5   2 159.755 47.8679   1
  -4   5   1 197.176 34.8604   6
  -4   5   1 238.196 41.7901   7
  -4   5   1 257.585 43.0769  22
   4   5  -1 225.285 26.4143  21
  -4   5   1 287.420 59.2584  10
  -4  -5   1 208.373 27.8148  20
  -4   5   1 253.958 45.5561  17
  -4   5   1 205.571 31.1652  15
  -4   5   1 295.335 48.5365   1
  -4   5   0 6684.37 212.706   1
  -4  -5   0 5812.30 207.228  23
  -4   5   0 5779.21 208.533  19
  -4  -5   0 5945.44 207.955  20
  -4   5   0 5723.04 212.448  10
   4   5   0 6046.00 206.950   9
  -4   5   0 5783.28 207.375  15
  -4   5   0 6072.80 209.580  17
  -4   5   0 5913.19 209.014   6
  -4   5   0 6018.15 209.919   7
  -4  -5  -1 27365.3 960.212  23
  -4   5  -1 28093.9 959.474  19
   4   5   1 27734.2 958.889   9
  -4   5  -1 26271.5 961.028  11
  -4   5  -1 27623.3 959.847  15
  -4   5  -1 28204.6 960.090  17
   4   5   1 26390.2 959.704  16
  -4   5  -1 28074.4 961.478   6
  -4   5  -1 28169.9 961.000   7
  -4  -5  -2 1053.43 48.1796  23
   4   5   2 870.371 46.0779   9
  -4   5  -2 878.163 59.7763  11
  -4   5  -2 1002.54 56.2169  18
  -4   5  -2 1122.60 55.2816  19
  -4   5  -2 957.523 47.6052  15
  -4   5  -2 906.579 59.0875  14
  -4   5  -2 1058.28 55.7829  17
   4   5   2 843.391 44.5844  16
  -4   5  -2 864.595 49.4455   6
  -4   5  -2 901.634 55.2497   7
  -4  -5  -3 2031.36 84.9975  23
   4   5   3 2206.89 84.8800   9
  -4   5  -3 2150.10 92.7521  11
  -4   5  -3 2388.29 87.6629  19
  -4   5  -3 2316.28 89.8052  18
   4   5   3 1927.61 83.3259  16
  -4   5  -3 2153.22 84.1482  15
  -4   5  -3 2206.24 89.1825  17
  -4   5  -3 2073.99 92.1169  14
  -4   5  -3 2171.80 86.5572   6
  -4   5  -3 2093.35 88.9474   7
  -4  -5  -4 2938.28 118.044  23
   4   5   4 3374.46 117.670   9
  -4   5  -4 3321.02 124.540  11
  -4   5  -4 3368.29 121.104  18
   4   5   4 2967.05 116.314  16
  -4   5  -4 3125.94 123.208  14
  -4   5  -4 3172.86 121.033  17
  -4   5  -4 2944.86 115.943  15
  -4   5  -4 3060.82 120.596   7
  -4   5  -5 86.7732 44.6098  14
  -4  -5  -5 158.097 28.6532  23
  -4   5  -5 87.1975 49.1690  11
   4   5   5 153.033 31.7265   9
  -4   5  -5 147.150 39.2066  18
   4   5   5 107.978 28.2076  16
  -4   5  -5 131.298 27.1319  15
  -4   5  -5 151.948 40.4127   7
   4  -5   6 72.0608 17.7867  26
  -4  -5  -6 91.0373 30.2644  23
   4   5   6 124.429 33.8382   9
  -4   5  -6 101.706 52.9134  11
  -4   5  -6 85.2274 39.3258  18
   4   5   6 78.7845 31.6206  16
  -4   5  -6 115.750 39.5571   7
   4   5   7 82.0854 27.1738   2
   4   5   7 59.7944 34.7806  24
   4  -5   7 96.4329 20.7326  26
  -4  -5  -7 74.5178 33.1582  23
  -4   5  -7 26.0798 51.2533  11
  -4   5  -7 116.884 40.2048  18
   4   5   7 96.3203 33.4900  16
  -4   5  -7 85.9432 38.3261   7
  -4  -5  -8 2616.96 109.827  23
   4   5   8 2833.85 105.934   2
  -4  -5  -8 2244.57 106.191   3
  -4   5  -8 3022.70 110.363  18
  -4   5  -8 2749.73 112.273  17
   4   5   8 2806.94 107.963  16
   4  -5   8 3070.31 104.771  26
   4   5   8 2409.21 110.392  24
  -4  -5  -9 334.305 37.1726   3
   4   5   9 332.091 34.4123   2
   4  -5   9 494.761 33.3393  26
   4   5   9 365.061 44.1517  24
   4   5   9 353.977 41.1265  16
  -4   5  -9 423.477 54.4268  17
  -4  -5  -9 394.628 43.5135  23
   4   5  10 765.139 44.0093   2
  -4  -5 -10 543.529 43.2293   3
   4  -5  10 749.329 43.1395  26
   4   5  10 479.423 52.7092  24
  -4  -5 -10 669.067 52.9128  23
   4   5  10 712.245 50.1460  16
  -4   5 -10 728.635 62.0238  17
   4   5  11 419.285 52.2802  24
   4  -5  11 417.769 38.2835  26
   4   5  11 397.424 45.0358  16
  -4   5 -11 382.758 59.7505  17
  -4  -5 -11 340.593 47.6495  23
  -4  -5 -12 689.497 43.4642   3
   4   5  12 692.743 58.5182  24
  -4  -5 -12 716.456 57.0669  23
   4   5  12 741.755 56.0149  16
  -4  -5 -13 270.882 31.1008   3
   4   5  13 346.353 36.1295   2
  -4  -5 -14 62.9784 25.9906   3
   4   5  14 75.9982 31.2001   2
   4   5  14 48.1120 41.4183  16
  -4  -5 -14 12.2198 38.3230  23
  -4  -5 -15 294.963 28.4471   3
   4  -5  15 268.336 31.7783  24
   4   5  15 288.634 39.8174  16
  -4  -5 -15 193.681 37.4771  23
  -4  -5 -16 28.9070 22.5463   3
   4  -5  16-0.35698 26.7842  24
  -4  -5 -16-2.21705 32.9130  23
   4   5  16-1.37329 32.8530  16
   4  -5  17-19.0852 23.3923  24
   4   5  17-11.6422 26.5929  16
  -4  -5 -17 34.3691 27.4052  23
  -4  -5 -18 8.76973 21.8609  23
   4  -6 -17 259.188 27.9838  23
  -4  -6  16 56.2146 30.8143  26
  -4   6  16 85.6796 52.6996   1
   4  -6 -16 72.7238 32.5232  23
   4  -6 -15-10.8952 33.1658  23
   4  -6 -15 15.3493 21.3475   8
   4   6 -15 12.9763 24.6596  12
  -4  -6  15 50.8632 31.6195  26
   4  -6 -14 91.2481 37.9520  23
  -4  -6  14 40.2992 32.1382  26
  -4   6  14 86.5061 81.2034   4
   4  -6 -14 74.8205 23.3721   8
   4   6 -14 32.3123 27.3300  12
   4  -6 -13 344.881 30.6138   3
   4  -6 -13 220.729 43.2503  23
  -4  -6  13 160.102 33.0718  26
   4  -6 -13 288.533 28.0134   8
  -4   6  13 250.209 83.9980   4
   4   6 -13 142.477 30.7682  12
  -4  -6  12 2591.86 113.183  26
  -4   6  12 2835.24 136.560   4
   4  -6 -12 3039.83 109.913   3
   4  -6 -12 2819.45 117.942  23
   4  -6 -11 359.233 30.5582   3
  -4  -6  11 244.506 34.4853  26
  -4   6  11 314.063 82.9918   4
   4   6 -11 364.351 42.9223  13
   4  -6 -11 236.522 44.8635  23
   4   6 -10 1146.61 58.8352  13
   4  -6 -10 1129.71 51.0264   3
   4  -6 -10 1160.88 61.9881  23
   4  -6  -9 2399.59 87.1321   3
   4  -6  -9 2378.97 94.8845  23
   4   6  -9 2273.12 90.5836  13
  -4   6   9 2079.20 114.557   4
   4   6  -8 367.352 36.2330  13
   4  -6  -8 348.701 38.5364  23
  -4   6   8 410.040 87.3782  10
  -4  -6   8 334.651 33.6380  20
   4  -6  -8 462.385 29.4991   3
  -4   6   8 383.911 75.7520   4
   4   6  -7 2002.17 85.1276  13
   4  -6  -7 2146.60 87.4687  23
  -4  -6   7 1991.64 85.4109  20
  -4   6   7 2146.97 107.927   4
   4  -6  -7 2328.26 82.5498   3
   4   6  -6 429.882 34.5963  13
  -4   6   6 431.417 78.3580  10
  -4  -6   6 474.264 33.4269  20
  -4   6   6 380.332 36.5689  15
  -4   6   6 399.893 63.9287   4
  -4   6   5 3356.68 140.025   4
   4   6  -5 3225.34 125.773  21
  -4   6   5 3897.16 142.401  10
  -4  -6   5 3429.07 124.818  20
  -4   6   5 3014.86 125.439  15
  -4   6   5 3799.43 135.666   1
  -4   6   4 4136.40 171.651   4
  -4   6   4 5151.61 168.579   7
   4   6  -4 4237.38 162.232  21
  -4   6   4 4988.77 174.633  10
  -4  -6   4 4240.15 161.569  20
  -4   6   4 3987.76 162.902  15
  -4   6   4 4629.31 165.947  17
  -4   6   4 5048.27 171.441   1
  -4   6   3 4291.04 170.169   6
  -4   6   3 5060.90 172.619   7
   4   6  -3 4171.16 166.400  21
  -4   6   3 4944.00 178.321  10
  -4  -6   3 4421.77 166.453  20
  -4   6   3 4473.30 168.580  15
  -4   6   3 5183.58 172.211  17
  -4   6   3 5045.88 174.807   1
  -4   6   2 14982.0 540.532   6
  -4   6   2 16271.5 540.335   7
   4   6  -2 13961.7 536.909  21
  -4   6   2 15618.9 541.621  10
  -4  -6   2 14791.0 537.917  20
  -4   6   2 14751.4 538.657  15
  -4   6   2 15843.2 538.750  17
  -4   6   1 2631.11 109.388   6
  -4   6   1 2887.09 111.700   7
   4   6  -1 2576.35 104.542  21
   4   6  -1 2821.41 106.756   9
  -4   6   1 2863.45 111.142  19
  -4  -6   1 2809.38 106.514  20
  -4   6   1 2675.30 107.325  15
  -4   6   1 3146.37 113.074  17
  -4   6   1 3115.67 114.731   1
   4   6   0 331.916 29.1083  21
   4   6   0 365.379 33.4795   9
  -4   6   0 373.472 44.0936  19
  -4  -6   0 378.733 33.1203  20
  -4   6   0 385.114 35.4437  15
  -4   6   0 477.181 49.5319  17
  -4   6   0 359.406 37.1890   6
  -4   6   0 430.176 46.3047   7
  -4  -6  -1 3396.90 124.412  23
   4   6   1 2904.21 122.171  21
  -4   6  -1 3529.39 127.610  19
  -4  -6  -1 3529.46 126.001  20
   4   6   1 3518.58 124.381   9
  -4   6  -1 3069.62 124.319  15
  -4   6  -1 3512.72 129.014  17
  -4   6  -1 3187.36 126.662   6
  -4   6  -1 3560.41 129.385   7
  -4  -6  -2 8858.34 323.019  23
  -4   6  -2 9952.85 323.538  19
   4   6   2 9648.56 321.763   9
  -4   6  -2 8464.63 322.241  15
   4   6   2 8653.00 322.348  16
  -4   6  -2 9229.72 324.067  17
  -4   6  -2 8838.71 324.425   6
  -4   6  -2 9113.44 324.885   7
  -4  -6  -3 1145.23 55.9247  23
   4   6   3 1248.86 55.0217   9
  -4   6  -3 1226.59 59.5705  19
  -4   6  -3 1032.37 54.3407  15
  -4   6  -3 1208.00 63.3518  17
   4   6   3 1043.22 53.0359  16
  -4   6  -3 1112.10 56.8658   6
  -4   6  -3 1198.50 62.6968   7
  -4  -6  -4 82.1565 30.9691  23
   4   6   4 107.878 32.1258   9
  -4   6  -4 78.2899 43.4022  18
  -4   6  -4 113.748 31.2278  15
   4   6   4 91.7863 26.9742  16
  -4   6  -4 72.3742 44.4983  17
  -4   6  -4 106.670 42.8681   7
  -4  -6  -5 1141.88 61.6374  23
   4   6   5 1501.26 62.9498   9
  -4   6  -5 1497.22 76.6365  11
  -4   6  -5 1551.69 70.1940  18
   4   6   5 1399.14 61.5743  16
  -4   6  -5 1456.44 69.8368  17
  -4   6  -5 1137.69 58.8479  15
  -4   6  -5 1396.98 68.8017   7
  -4  -6  -6 7801.13 305.455  23
  -4   6  -6 9237.10 308.815  11
   4   6   6 9743.73 304.983   9
  -4   6  -6 9138.37 306.535  18
   4   6   6 8484.83 303.395  16
  -4   6  -6 8720.95 305.865  17
  -4   6  -6 7227.99 301.391  15
  -4   6  -6 8808.07 305.699   7
   4   6   7 3337.90 126.435   2
  -4   6  -7 3499.98 131.506  18
   4   6   7 3639.03 129.750  16
  -4   6  -7 3380.91 133.013  17
  -4   6  -7 3452.11 130.913   7
   4   6   8 545.627 39.5880   2
  -4  -6  -8 504.979 41.0032   3
  -4   6  -8 502.700 48.3810   7
  -4  -6  -8 466.126 42.6822  23
   4   6   8 567.766 43.8250  16
  -4   6  -8 542.340 57.6004  17
   4   6   9 904.460 47.7471   2
  -4  -6  -9 739.224 52.2385   3
  -4  -6  -9 776.210 53.8536  23
   4   6   9 923.456 53.0428  16
  -4   6  -9 951.663 67.9522  17
  -4  -6 -10 4465.95 174.802  23
   4   6  10 4724.76 172.862  16
  -4   6 -10 4532.50 176.895  17
  -4  -6 -11 5085.01 196.840   3
  -4  -6 -11 4680.05 199.980  23
   4   6  11 5442.14 198.506  16
  -4   6 -11 4940.62 201.463  17
  -4  -6 -12 1109.68 60.5544   3
   4   6  12 1637.09 64.8113   2
  -4  -6 -13 39.7508 26.6310   3
   4   6  13 18.3058 30.8227   2
  -4  -6 -13 2.26393 38.1003  23
   4   6  13 20.4279 40.4784  16
  -4  -6 -14 480.497 34.6554   3
   4   6  14 470.279 43.7684  16
  -4  -6 -15 9.16543 22.7073   3
   4  -6  15 10.9550 25.5769  24
   4   6  15 18.9187 32.8775  16
  -4  -6 -15 12.3233 33.9197  23
   4  -6  16 646.292 38.9641  24
  -4  -6 -16 713.112 45.5385  23
  -4  -6 -17 458.731 33.5404  23
  -4  -7  16 33.5505 26.2109  26
   4  -7 -16 9.82763 22.9170  23
  -4  -7  15 73.1054 29.7159  26
  -4   7  15 92.4235 56.4423   1
   4  -7 -15 72.5522 28.9088  23
  -4  -7  14-25.7541 30.9462  26
  -4   7  14-67.9135 66.1384   1
   4  -7 -14-17.7820 34.1360  23
  -4  -7  13 286.409 32.9934  26
  -4   7  13 266.767 70.5314   1
   4  -7 -12 35.6693 33.4683  23
  -4  -7  12 107.528 31.7359  26
  -4  -7  11 1159.90 60.6968  26
  -4   7  11 1553.15 101.231   4
   4   7 -10 2281.88 90.2566  13
  -4   7  10 2399.21 119.907   4
  -4  -7   9 18.9413 27.5126  26
   4   7  -9 32.5035 34.7546  13
   4   7  -8 1590.19 69.9226  13
  -4   7   8 1600.37 91.1152   1
  -4   7   8 1577.25 108.625   4
  -4  -7   8 1573.90 70.6530  20
   4   7  -7 871.929 47.2653  13
  -4  -7   7 858.613 47.9645  20
  -4   7   7 922.279 86.8290   4
   4   7  -7 729.568 59.2312   6
  -4   7   7 978.191 73.1404   1
   4   7  -6 187.339 31.8886  13
  -4  -7   6 249.364 31.9309  20
  -4   7   6 167.648 73.3558  10
  -4   7   6 198.772 36.5379  15
  -4   7   6 224.963 61.1687   1
   4   7  -5 2241.52 94.1542  13
  -4  -7   5 2421.27 94.3178  20
  -4   7   5 2146.52 95.5837  15
  -4   7   4 881.185 58.8153   7
  -4  -7   4 698.249 39.7766  20
   4   7  -4 643.415 40.7238  21
  -4   7   4 748.514 59.3646  17
  -4   7   4 646.682 46.0970  15
  -4   7   4 830.037 65.2994   1
  -4   7   3 30.6268 37.5513   6
  -4   7   3 64.7933 47.3930   7
   4   7  -3 37.2201 26.2242  21
  -4  -7   3 34.7299 24.0393  20
  -4   7   3 28.5973 34.9386  15
  -4   7   3 36.3324 54.8649  17
  -4   7   3-0.48304 58.9933   1
  -4   7   2 281.524 40.8254   6
  -4   7   2 336.419 48.2993   7
   4   7  -2 293.068 28.7309  21
   4   7  -2 317.224 38.0238   9
  -4  -7   2 290.970 29.5389  20
  -4   7   2 264.023 37.3537  15
  -4   7   2 408.690 52.6780  17
  -4   7   2 297.556 53.9968   1
  -4   7   1 549.042 45.6654   6
  -4   7   1 636.880 53.1035   7
   4   7  -1 516.399 35.7406  21
   4   7  -1 601.108 41.0219   9
  -4   7   1 562.787 51.8092  19
  -4  -7   1 595.584 38.2850  20
  -4   7   1 530.503 41.1275  15
  -4   7   1 619.023 55.9855  17
  -4   7   1 740.227 58.5148   1
   4   7   0 1007.82 51.8977  21
   4   7   0 1304.98 56.9608   9
  -4   7   0 1203.30 65.5417  19
  -4  -7   0 1251.66 55.9698  20
  -4   7   0 1017.02 56.4287  15
  -4   7   0 1357.18 69.3382  17
  -4   7   0 1100.36 60.2456   6
  -4   7   0 1281.84 65.9420   7
  -4  -7  -1 2156.62 90.2820  23
   4   7   1 1994.28 87.7585  21
   4   7   1 2452.96 90.6405   9
  -4   7  -1 2851.83 100.304  19
  -4  -7  -1 2525.87 93.2043  20
  -4   7  -1 2093.79 91.6012  15
  -4   7  -1 2594.34 100.921  17
  -4   7  -1 2033.68 94.7375   6
  -4   7  -1 2464.11 99.2851   7
  -4  -7  -2 3432.29 131.109  23
   4   7   2 2902.58 127.715  21
   4   7   2 3806.19 131.180   9
  -4   7  -2 3717.86 132.855  19
  -4  -7  -2 3848.02 134.072  20
  -4   7  -2 3206.45 131.115  15
  -4   7  -2 3774.97 137.093  17
  -4   7  -2 3264.35 133.895   6
  -4   7  -2 3880.72 137.345   7
  -4  -7  -3 72.5689 30.0652  23
   4   7   3 86.4394 28.9437  21
  -4   7  -3 106.009 34.1261  15
  -4   7  -3 78.8441 48.5438  17
  -4   7  -3 33.9013 36.0056   6
  -4   7  -3 43.3753 46.8760   7
   4   7   3 85.9033 33.7554   9
  -4  -7  -4 4800.63 177.670  23
   4   7   4 5279.14 175.988   9
  -4   7  -4 5020.55 179.886  17
   4   7   4 4603.53 175.371  16
  -4   7  -4 5061.92 180.248   7
   4   7   5 136.498 38.0215   9
  -4   7  -5 94.5001 32.5737  15
   4   7   5 111.855 33.3855  16
  -4   7  -5 141.300 53.1435  17
  -4   7  -5 128.174 48.2509   7
  -4  -7  -5 72.2909 36.1014  23
  -4   7  -6 3411.39 128.305  17
  -4   7  -6 2795.35 117.720  15
   4   7   6 3098.37 118.959  16
  -4   7  -6 3353.20 125.469   7
   4   7   6 3250.22 129.253   6
  -4  -7  -6 2959.83 123.029  23
  -4   7  -7 195.559 48.8746   7
   4   7   7 252.021 36.1198  16
  -4   7  -7 320.536 58.7862  17
   4   7   7 198.294 33.2565   2
  -4  -7  -7 267.198 42.0231  23
  -4   7  -8 708.016 56.3935   7
  -4   7  -8 815.072 67.1306  17
   4   7   8 747.757 48.3261  16
  -4  -7  -8 582.247 50.5111  23
   4   7   8 632.476 43.1608   2
   4   7   9 636.333 48.4925  16
  -4   7  -9 587.513 66.7783  17
  -4  -7  -9 609.781 52.4037  23
   4   7  10 1061.27 59.7079  16
  -4   7 -10 1106.90 74.7951  17
  -4  -7 -10 1027.04 63.2891  23
  -4  -7 -10 885.549 52.4327   3
   4   7  10 1040.27 52.4568   2
   4   7  11 41.6678 30.9104   2
  -4  -7 -11 44.7274 26.6168   3
   4   7  12 370.039 42.5759  16
  -4   7 -12 342.978 62.4804  17
  -4  -7 -12 388.312 46.2949  23
  -4  -7 -12 399.313 34.6208   3
   4   7  12 402.009 36.5331   2
   4   7  13 764.931 49.3327  16
  -4  -7 -13 881.260 46.7087   3
   4   7  13 919.437 46.9178   2
  -4  -7 -13 762.454 53.7798  23
  -4  -7 -14 902.353 44.6630   3
  -4  -7 -14 770.027 52.8184  23
  -4  -7 -15 22.6802 21.5510   3
  -4  -7 -15 12.8750 32.8632  23
  -4  -7 -16 52.0068 26.8338  23
  -4  -8  15 6.01375 25.4011  26
  -4   8  14 3.49526 52.3764  19
  -4  -8  14 3.80247 27.1757  26
  -4   8  14 5.36868 55.6908   1
  -4  -8  13 1428.21 69.3287  26
  -4   8  13 2252.53 95.8387   1
  -4  -8  12 273.405 33.2675  26
  -4   8  12 513.211 73.5133   1
  -4  -8  11 264.795 33.5488  26
  -4   8  11 352.636 76.5646   1
  -4   8  10 302.660 76.8477   1
  -4  -8   9 763.817 47.5244  26
  -4   8   9 1210.52 85.3158   1
  -4  -8   8 91.6926 32.3481  20
  -4  -8   8 83.7680 28.8675  26
  -4   8   8 91.0657 72.0405   1
  -4  -8   7 190.735 33.6169  20
   4   8  -6 4.62099 51.5431   6
  -4   8   6-43.0654 38.9452  15
  -4   8   6 46.6282 63.4586   1
  -4  -8   6 31.7258 31.5606  20
   4   8  -5 596.301 58.8263   6
  -4   8   5 581.322 47.5090  15
  -4  -8   5 630.276 41.2288  20
  -4   8   4 1344.71 73.1773   7
  -4  -8   4 1081.73 55.1381  20
  -4   8   4 1107.88 61.3574  15
  -4   8   4 1374.31 78.7637   1
  -4   8   3 16.5857 50.3521   7
   4   8  -3 25.9306 27.3297  21
  -4  -8   3-3.58011 26.9318  20
  -4   8   3-5.07673 54.8398  19
  -4   8   3-7.01721 38.0720  15
  -4   8   3-40.8564 58.7503  17
  -4   8   3 63.1123 55.8758   1
  -4   8   2 3444.00 152.615   6
  -4   8   2 4631.56 156.512   7
   4   8  -2 3744.99 146.671  21
   4   8  -2 3964.58 147.111   9
  -4  -8   2 3834.90 147.279  20
  -4   8   2 4211.00 154.560  19
  -4   8   2 3619.78 149.889  15
  -4   8   2 4394.52 155.283  17
  -4   8   2 4347.10 158.088   1
   4   8  -1 486.759 35.3096  21
   4   8  -1 507.862 39.9670   9
  -4  -8   1 580.346 38.7559  20
  -4   8   1 592.848 55.8498  19
  -4   8   1 454.797 44.7261  15
  -4   8   1 661.731 62.9191  17
  -4   8   1 466.217 48.6003   6
  -4   8   1 551.302 55.7956   7
   4   8   0 4264.08 179.754  21
   4   8   0 5086.91 181.733   9
  -4   8   0 5660.75 187.972  19
  -4  -8   0 5414.25 184.679  20
  -4   8   0 4569.13 183.983  15
  -4   8   0 5875.97 190.536  17
  -4   8   0 4558.80 187.648   6
  -4   8   0 5436.47 189.182   7
   4   8   1 1016.03 53.3412  21
   4   8   1 1229.88 58.4019   9
  -4   8  -1 1570.96 74.0763  19
  -4  -8  -1 1312.07 60.3049  20
  -4   8  -1 994.882 60.2252  15
  -4   8  -1 1376.87 74.4552  17
  -4   8  -1 1026.07 64.9195   6
  -4   8  -1 1260.13 70.2546   7
   4   8   2 36.2929 27.4487  21
   4   8   2 15.0389 35.3941   9
  -4  -8  -2 29.5938 35.1743  20
  -4   8  -2 46.8054 47.1023  19
  -4   8  -2 74.3848 37.3462  15
  -4   8  -2 110.588 58.1887  17
  -4   8  -2 15.1886 38.9661   6
  -4   8  -2 10.9496 51.5762   7
  -4  -8  -3 296.571 37.3026  23
   4   8   3 300.703 32.5542  21
  -4  -8  -3 359.868 43.7674  20
   4   8   3 362.221 39.0977   9
  -4   8  -3 250.988 40.0291  15
  -4   8  -3 368.651 59.0147  17
  -4   8  -3 411.880 55.2836   7
  -4  -8  -4 1108.78 61.2609  23
   4   8   4 1314.22 63.6825   9
  -4  -8  -4 1350.61 67.9689  20
  -4   8  -4 1400.63 75.8890  17
  -4   8  -4 1042.98 60.7747  15
  -4   8  -4 1381.43 73.9428   7
   4   8   4 1265.63 76.1606   6
   4   8   5-10.6926 35.7455   9
  -4   8  -5 16.2469 35.5618  15
  -4   8  -5-7.38772 58.7919  17
  -4   8  -5-0.97879 51.3990   7
   4   8   5 13.9394 52.8515   6
  -4  -8  -5 71.2401 37.0717  23
  -4   8  -6 273.165 60.9294  17
   4   8   6 240.806 39.5635  16
  -4   8  -6 237.016 38.3773  15
   4   8   6 327.852 57.3480   6
  -4   8  -6 272.531 54.1340   7
  -4  -8  -6 206.696 42.9099  23
  -4   8  -7 2034.93 96.5791  17
   4   8   7 2037.58 84.9966  15
  -4  -8  -7 1843.69 87.4850  23
  -4  -8  -8-6.33040 32.5931   3
  -4  -8  -8 70.4415 43.0829  23
  -4   8  -8 62.9593 62.9096  17
   4   8   8 7.42934 37.2118  16
  -4   8  -8 17.9392 51.1859   7
  -4   8  -9 966.339 75.6118  17
   4   8   9 856.305 55.1619  16
  -4  -8  -9 1023.77 61.9427  23
  -4  -8  -9 801.679 51.1680   3
  -4  -8 -10-2.05339 29.6455   3
  -4  -8 -11 150.494 28.6297   3
  -4  -8 -11 89.2735 42.6332  23
  -4   8 -11 157.113 61.1863  17
  -4  -8 -12 199.610 28.9722   3
  -4  -8 -12 155.111 41.0778  23
  -4   8 -12 202.125 58.6379  17
  -4  -8 -13 205.798 38.9366  23
  -4  -8 -13 274.735 29.6925   3
  -4  -8 -14 51.1991 32.3398  23
  -4  -8 -14 42.8869 23.0836   3
  -4  -8 -15-5.12863 25.2857  23
  -4   9  14-11.6588 41.4633  19
  -4  -9  14 21.5184 23.9215  26
  -4   9  13 578.926 55.8168  19
  -4  -9  13 388.445 34.0582  26
  -4   9  12 321.551 58.8893  19
  -4   9  12 356.904 65.3594   1
  -4  -9  12 235.082 29.5364  26
  -4   9  11 443.196 70.1809   1
  -4  -9  11 184.626 30.2362  26
  -4   9  10 32.1356 70.0954   1
  -4  -9  10 25.6956 28.0375  26
  -4   9   9 241.992 71.2630   1
  -4  -9   9 147.119 30.5727  26
  -4   9   8 986.207 86.0055   1
  -4   9   7 191.855 77.3457   1
   4   9  -7 150.554 44.7069  15
   4   9  -7 131.346 50.9677   6
  -4  -9   7 95.0898 33.3818  20
  -4   9   6 306.311 71.8788   1
   4   9  -6 232.886 45.1858  15
   4   9  -6 224.602 50.9593   6
  -4  -9   6 252.196 34.8325  20
  -4   9   5 971.341 58.9345  15
  -4  -9   5 987.633 53.4443  20
  -4   9   4 118.268 42.0874  15
  -4   9   4 165.018 64.9571  19
  -4  -9   4 133.965 31.4143  20
  -4   9   3 54.6307 41.7926  15
  -4   9   3 77.6151 63.9542  17
  -4  -9   3 39.0945 30.1407  20
  -4   9   3 29.7045 59.9836  19
  -4   9   2-14.9151 39.9656  15
  -4   9   2-77.2064 66.3407  17
  -4   9   2-38.4172 58.5177   7
  -4  -9   2 13.7238 28.5978  20
  -4   9   2 21.0466 57.3548  19
  -4   9   1 943.966 59.5177  15
  -4   9   1 1156.79 75.9155  17
  -4   9   1 1147.18 73.5206   7
   4   9  -1 1023.48 74.0410   6
  -4   9   1 1127.88 70.8092  19
  -4  -9   1 999.906 53.2393  20
  -4   9   0 202.286 42.4310  15
  -4   9   0 238.166 64.0644  17
   4   9   0 206.656 56.9674   6
  -4   9   0 98.1676 45.5496   6
  -4   9   0 226.619 56.4154   7
  -4   9   0 239.866 60.7863  19
  -4  -9   0 178.623 34.7809  20
  -4   9  -1 391.498 45.9151  15
  -4   9  -1 585.988 69.4821  17
   4   9   1 393.913 60.8382   6
  -4   9  -1 402.945 60.1246   7
  -4  -9  -1 411.696 41.8456  20
  -4   9  -1 424.850 56.7875  19
  -4   9  -2 801.233 54.4608  15
  -4   9  -2 938.496 74.9327  17
  -4  -9  -2 834.602 53.1118  20
  -4   9  -2 922.477 65.1959  19
  -4   9  -3 272.964 42.2138  15
  -4   9  -3 254.493 65.9077  17
  -4  -9  -3 306.551 43.0135  20
  -4   9  -4 123.614 38.8649  15
  -4   9  -4 244.911 67.5510  17
  -4  -9  -4 127.268 37.0565  23
  -4  -9  -4 162.792 44.2768  20
  -4  -9  -5 23.3692 37.5530  23
  -4   9  -5 105.442 65.2839  17
  -4   9  -5 42.9775 38.3107  15
  -4   9  -5 38.3384 52.7867   7
  -4  -9  -5 18.2012 45.2560  20
  -4  -9  -6 171.647 41.3168  23
  -4  -9  -6 228.014 50.1407  20
   4   9   6 195.184 46.4263  15
  -4   9  -6 196.775 67.8688  17
   4   9   6 171.629 52.5194   6
  -4   9  -6 200.347 54.4812   7
  -4  -9  -7-0.56673 38.7355  23
  -4  -9  -7-43.9301 34.9004   3
  -4   9  -7-80.0762 66.8319  17
  -4   9  -7-1.00770 53.7580   7
  -4  -9  -7 36.4118 49.8496  20
  -4  -9  -8 776.454 51.1995   3
  -4   9  -8 733.753 61.1763   7
  -4   9  -9 130.493 62.1427  17
  -4  -9  -9 194.333 40.8948  23
  -4  -9  -9 159.540 32.2996   3
  -4   9 -10-40.3052 59.7586  17
  -4  -9 -10 27.8873 37.2322  23
  -4  -9 -10-13.9681 27.4201   3
  -4   9 -11 80.0133 58.2685  17
  -4  -9 -11 104.532 35.6482  23
  -4  -9 -11 99.4562 26.9714   3
  -4  -9 -12 886.773 45.8102   3
  -4   9 -12 915.388 62.7120  17
  -4  -9 -12 935.666 51.2102  23
  -4  -9 -13 677.328 37.5635   3
  -4   9 -13 624.469 51.0639  17
  -4  -9 -13 631.798 41.9303  23
  -4  -9 -14 4.51290 24.3500  23
  -4  -9 -14-2.85262 30.2838  20
  -4  10  13 194.761 38.9306  19
  -4 -10  13 95.2750 21.8293  26
   4  10 -13 199.529 41.3367  17
  -4  10  12-18.9870 45.6327  19
  -4 -10  12-14.4115 21.8474  26
  -4  10  11-47.5540 51.0028  19
  -4 -10  11 0.72858 23.8959  26
  -4  10  10 253.394 58.3192  19
  -4  10  10 282.529 60.2187   1
  -4 -10  10 205.727 28.2563  26
  -4  10   9 185.904 59.2984  19
  -4  10   9 228.808 61.9712   1
  -4 -10   9 167.536 28.6728  26
  -4  10   8 294.636 62.7077  19
  -4  10   8 313.041 65.8232   1
  -4 -10   8 247.552 31.1901  26
  -4 -10   7 154.246 29.4140  26
  -4  10   7 167.211 65.4584   1
   4  10  -7 221.544 44.5801  15
   4  10  -7 215.012 50.3731   6
  -4  10   7 263.685 64.7908  19
  -4  10   6 107.418 64.5199   1
   4  10  -6 83.9743 50.4658   6
  -4 -10   6 25.9105 31.8880  20
   4  10  -5 57.8277 49.4372   6
   4  10  -4 383.581 50.3803  15
  -4  10   4 459.670 48.5332  15
   4  10  -4 491.588 55.9811   6
  -4  10   4 433.319 66.5949  19
  -4 -10   4 425.338 39.2411  20
  -4  10   3 129.091 43.1696  15
   4  10  -3 129.798 49.8084   6
  -4  10   3 129.803 61.2237  19
  -4 -10   3 79.6457 31.3029  20
  -4  10   2 79.8564 41.4598  15
  -4  10   2 104.148 66.7351  17
   4  10  -2 74.6528 50.8883   6
  -4  10   2 145.051 60.6633   7
  -4 -10   2 60.3919 30.5651  20
  -4  10   2 113.967 65.7975  19
  -4  10   1 3102.47 122.994  17
  -4  10   1 2451.62 108.843  15
  -4  10   1 2932.87 119.770   7
   4  10  -1 2727.80 119.330   6
  -4 -10   1 2273.19 104.561  20
  -4  10   1 3236.79 121.715  19
  -4  10   0 1102.78 78.7597  17
  -4  10   0 868.504 57.9476  15
  -4  10   0 1058.69 73.3752   7
   4  10   0 949.941 69.7395   6
  -4  10   0 1057.46 69.5249  19
  -4 -10   0 913.797 52.1975  20
  -4  10  -1 172.375 67.7410  17
  -4  10  -1 197.302 42.7997  15
   4  10   1 132.018 53.6460   6
  -4  10  -1 189.775 58.2868   7
  -4 -10  -1 127.343 35.4537  20
  -4  10  -1 169.945 56.6141  19
  -4  10  -2 2388.43 107.343  17
  -4  10  -2 2146.75 101.145   7
   4  10   2 2222.47 102.332   6
  -4 -10  -2 2134.56 90.3552  20
   4  10   3-22.5293 45.6794  15
  -4  10  -3-44.1104 70.2319  17
  -4  10  -3 13.0906 40.1500  15
   4  10   3 22.1120 52.0816   6
  -4  10  -3-10.7316 55.2129   7
  -4 -10  -3-42.0660 37.4577  20
   4  10   4 39.4064 46.2303  15
  -4  10  -4 202.113 69.2463  17
  -4  10  -4 103.859 41.4880  15
   4  10   4 88.4046 52.9747   6
  -4  10  -4 74.6150 56.2172   7
  -4 -10  -4 71.8462 39.5157  20
   4  10   5-5.21447 55.4946   6
  -4  10  -5 34.0306 53.4012   7
  -4 -10  -6 1566.31 76.4429   3
  -4 -10  -6 1543.37 81.4975  20
   4  10   6 1824.13 82.7083  15
  -4  10  -6 1569.48 87.3135   7
  -4 -10  -7 54.4036 33.9964  23
  -4 -10  -7 69.0834 34.1917   3
  -4 -10  -7 77.7637 43.1062  20
  -4  10  -7 94.4988 64.0220  17
  -4  10  -7 55.2659 52.2516   7
  -4 -10  -8 95.8916 42.6681  20
  -4 -10  -8 79.2906 31.6053   3
  -4  10  -8 43.9965 61.6807  17
  -4 -10  -8 81.7433 35.8570  23
  -4 -10  -9 588.251 40.0254   3
  -4 -10  -9 681.255 51.6258  20
  -4  10  -9 596.027 65.6789  17
  -4 -10  -9 540.938 43.8742  23
  -4 -10 -10 319.776 30.5177   3
  -4  10 -10 271.265 55.9370  17
  -4 -10 -10 295.661 36.2441  23
  -4 -10 -11-7.65709 34.6920  20
  -4 -10 -11 19.2973 23.7791   3
  -4  10 -11-52.3509 48.5514  17
  -4 -10 -11-0.76496 28.2221  23
  -4  10 -12 31.2918 42.5879  17
  -4 -10 -12 57.1408 31.3368  20
  -4 -10 -12 52.0690 24.8915  23
  -4 -10 -13 234.564 28.0050  20
   4  11 -12 128.276 37.1318  17
   4  11 -11 71.3391 42.3944  17
  -4 -11  11 41.6961 18.4989  26
  -4  11  11 53.1323 41.6258  19
  -4 -11  10 39.8874 20.8383  26
  -4  11  10 28.8736 44.7200  19
  -4 -11   9 11.8085 21.7861  26
  -4  11   9 37.8776 48.8056  19
  -4 -11   8 81.1245 24.5432  26
  -4  11   8 147.356 52.9506  19
   4  11  -7-39.5023 40.2520  15
  -4 -11   7-4.61302 24.1314  26
  -4  11   7-34.8785 53.6809  19
  -4  11   6 728.632 62.8151  19
   4  11  -6 754.012 58.4484   6
   4  11  -6 749.205 51.7748  15
  -4  11   5 95.9248 57.3076  19
  -4 -11   5 126.555 30.3785  20
   4  11  -5 132.637 50.4343   6
   4  11  -5 79.7766 44.3353  15
  -4  11   4 1538.53 81.2741  19
   4  11  -4 1399.61 74.3575   6
   4  11  -4 1391.59 68.4004  15
  -4  11   3 27.3377 62.3619  19
  -4 -11   3 3.88758 30.6789  20
   4  11  -3 41.0886 50.5716   6
  -4  11   3 30.2354 38.9879  15
   4  11  -3-2.23837 44.3359  15
  -4 -11   2-5.04103 29.4385  20
  -4  11   2 21.3985 58.9818  19
   4  11  -2-14.7934 50.6907   6
  -4  11   2 72.6198 39.6006  15
   4  11  -2 38.1278 45.4961  15
  -4  11   1 515.135 59.9722  19
  -4 -11   1 415.138 37.7377  20
   4  11  -1 559.668 58.6505   6
  -4  11   1 483.559 62.6153   7
  -4  11   1 508.352 68.8645  17
   4  11  -1 562.468 53.0345  15
  -4  11   1 483.415 46.1234  15
  -4 -11   0 33.0052 29.6187  20
   4  11   0 5.36498 49.5847   6
  -4  11   0 50.7802 57.6319   7
   4  11   0 27.3410 45.3296  15
  -4  11   0 31.8838 69.4946  17
  -4  11   0 11.6375 39.9218  15
  -4 -11  -1 21.0232 29.3770  20
   4  11   1-43.1387 52.7671   6
  -4  11  -1-16.5531 55.0048   7
   4  11   1-4.73425 46.3531  15
  -4  11  -1-60.1108 67.4258  17
  -4  11  -1 47.7163 39.8421  15
  -4 -11  -2 766.188 48.9343  20
   4  11   2 998.218 68.1871   6
  -4  11  -2 849.479 67.8809   7
  -4  11  -2 1036.46 74.8218  17
   4  11   2 990.984 61.8157  15
  -4  11  -2 813.564 53.4641  15
  -4 -11  -3 47.2010 32.7199  20
   4  11   3 47.0860 52.4325   6
  -4  11  -3-2.17890 53.0333   7
  -4  11  -3 26.7332 38.2635  15
   4  11   3 41.2277 45.5399  15
  -4  11  -3 8.21082 64.6944  17
  -4 -11  -4 398.920 39.1558  20
   4  11   4 490.307 50.4591  15
  -4  11  -4 469.426 66.8553  17
   4  11   4 479.493 58.0972   6
  -4  11  -4 369.425 59.3233   7
  -4 -11  -5 151.287 35.7696  20
  -4 -11  -5 38.7275 33.2950   3
  -4  11  -5 97.8251 60.6843  17
   4  11   5 172.717 45.4724  15
   4  11   5 177.001 53.7872   6
  -4  11  -5 136.873 53.4002   7
  -4 -11  -6 0.44439 34.3078  20
  -4 -11  -6 33.8588 32.2435   3
  -4  11  -6 17.7278 58.4655  17
   4  11   6 42.6853 43.5692  15
   4  11   6 1.21203 50.2350   6
  -4  11  -6 17.7638 50.7819   7
  -4 -11  -7 814.864 49.5288  20
  -4 -11  -7 710.070 44.6666   3
  -4  11  -8 173.675 54.1756  17
  -4 -11  -8 116.353 32.7287  20
  -4 -11  -8 73.9176 26.5176   3
  -4  11  -9 395.915 52.9738  17
  -4 -11  -9 383.237 34.4858  20
  -4 -11  -9 271.842 28.5208   3
  -4  11 -10 46.6401 44.9059  17
  -4 -11 -10 41.3060 26.7433  20
  -4  11 -11 131.693 41.7478  17
  -4 -11 -11 160.871 24.8499  20
  -4  12  10 22.4640 32.2389  19
   4  12  -9 42.7277 42.3386  17
  -4  12   9-8.40878 42.4976  19
   4  12  -8 50.7979 45.8766  17
  -4 -12   8 9.39385 18.0292  26
  -4  12   8 60.7352 46.2578  19
  -4 -12   7 23.9040 18.7858  26
   4  12  -7-20.4554 50.4251  17
   4  12  -7-21.7232 46.4152   7
  -4  12   7 42.3600 50.8316  19
   4  12  -6 846.390 46.4111  15
   4  12  -6 958.470 60.8617  17
   4  12  -6 813.609 49.4257   6
  -4  12   6 961.389 62.7385  19
  -4 -12   5 125.039 23.1723  26
   4  12  -5 256.702 40.1799  15
   4  12  -5 268.290 54.2394  17
   4  12  -5 243.504 46.4801   6
  -4  12   5 254.390 52.2781  19
  -4 -12   4 3.14145 21.2977  26
  -4  12   4 8.91075 48.1363  19
   4  12  -4-6.62355 46.2630   6
   4  12  -4 49.9831 40.3485  15
   4  12  -4-5.22510 53.8372  17
  -4  12   3 15.4916 48.2186  19
   4  12  -3 31.8984 47.8747   6
   4  12  -3-19.5814 40.5051  15
  -4  12   2-7.30146 49.5724  19
  -4 -12   2-8.10251 26.9451  20
   4  12  -2 69.7866 48.1581   6
   4  12  -2 32.7612 40.2808  15
  -4 -12   1-29.3357 26.3274  20
   4  12  -1 22.7968 47.4781   6
   4  12  -1-0.50425 40.8269  15
  -4 -12   0 328.637 31.4664  20
   4  12   0 408.972 53.2835   6
   4  12   0 425.612 46.3213  15
  -4  12   0 403.119 60.7401  17
   4  12   1 1816.79 81.6090   6
   4  12   1 1457.73 81.5266   7
  -4  12  -1 1552.82 83.4950  17
   4  12   1 1714.65 73.6381  15
  -4 -12  -2 352.113 33.5775  20
   4  12   2 586.304 56.6983   6
   4  12   2 472.073 58.1970   7
   4  12   2 542.723 47.6156  15
  -4  12  -2 479.537 65.5804  17
  -4 -12  -3 21.7634 25.2248  20
   4  12   3-3.92197 48.4255   6
  -4  12  -3 32.8209 58.6384  17
   4  12   3 67.5231 42.3864  15
  -4 -12  -4 557.299 38.4094  20
   4  12   4 771.487 58.2976   6
   4  12   4 817.343 51.8298  15
  -4  12  -4 627.025 63.3614  17
  -4 -12  -5 60.1809 25.5892  20
   4  12   5 63.8142 43.7710   6
   4  12   5 88.5152 38.9395  15
  -4  12  -5 92.2013 54.3515  17
  -4 -12  -6 17.5411 24.3262  20
  -4  12  -6 51.0372 51.3277  17
  -4 -12  -7 32.1637 22.9873  20
  -4  12  -7 62.6250 48.3262  17
  -4 -12  -8 137.726 22.3405  20
  -4  12  -8 150.824 45.7914  17
  -4  12  -9 114.273 42.6577  17
   4  13  -5 214.187 30.8304  15
   4  13  -4 137.102 32.5943  15
   4  13  -3-1.34393 32.6449  15
   4  13  -2 498.870 40.6612  15
   4  13  -2 529.498 45.0423   6
   4  13  -2 444.553 51.1895   7
   4  13  -1 504.250 41.6303  15
   4  13  -1 483.396 45.7894   6
   4  13  -1 475.885 52.7020   7
   4  13   0 1350.84 64.6693  15
   4  13   0 1368.83 68.8534   6
   4  13   1 36.4621 34.2131  15
   4  13   1-1.97169 38.8467   6
   4  13   2 123.387 35.0436  15
   4  13   3 500.953 40.4852  15
  -4  13  -3 409.616 50.2246  17
   4  13   4 0.58606 31.8222  15
  -4  13  -4 4.16730 44.6373  17
  -4  13  -5 7.41395 42.7259  17
  -4  13  -6 33.1190 39.2429  17
   5   0 -19-12.1980 24.9726  23
   5   0 -18 2343.81 98.8579  12
   5   0 -18 2735.21 98.9510   8
  -5   0  17 17.7140 28.6385  24
   5   0 -17-5.12042 29.1214  12
   5   0 -17 27.9627 28.3365   8
   5   0 -16 79.5741 30.3691  12
   5   0 -16 92.8666 30.8740   8
   5   0 -15 17.1181 26.7968   8
   5   0 -14 53.9078 33.0932  12
   5   0 -14 84.7939 27.8403   8
  -5   0  13 0.57687 35.9725  26
   5   0 -13 1.12737 29.9000  12
  -5   0  12 5559.95 219.675  26
   5   0 -12 5807.13 220.346  12
   5   0 -11 12.7192 22.3904   8
  -5   0  11-0.46526 29.6584  26
  -5   0  10 2198.52 92.6752  26
   5   0 -10 2291.19 94.8591  13
  -5   0   9 1.64040 21.8499  26
   5   0  -9-0.62879 18.5147   8
   5   0  -9-0.68272 29.2841  13
  -5   0   8 8139.00 300.125  26
   5   0  -8 8266.88 300.558  13
   5   0  -8 9071.10 300.293   8
  -5   0   7-7.65022 18.5539  26
   5   0  -7 12.2104 16.2772   8
   5   0  -7 2.34518 26.1969  13
  -5   0   6 3495.74 133.319  26
   5   0  -6 4039.99 133.532   8
  -5   0   6 3642.99 131.748   5
   5   0  -6 3707.24 135.037  13
  -5   0   5 2.96421 14.7287  26
   5   0  -5-16.7921 21.7989  21
  -5   0   5-14.8937 28.0809  14
   5   0  -5 15.7158 13.7542   8
  -5   0   4 2519.01 99.2736  19
  -5   0   4 2709.25 99.9603  20
   5   0  -4 2768.07 99.0023   8
  -5   0   4 3020.71 102.062  14
   5   0  -4 2919.44 101.212  21
   5   0  -3-3.79879 17.0368  21
  -5   0   3-4.35595 28.7540  11
  -5   0   3 6.36652 25.8049  14
   5   0  -3-3.72113 12.3594   8
  -5   0   3-2.86537 23.1374  19
  -5   0   3 1.02551 15.4894  20
  -5   0   2 1117.82 44.3507  20
  -5   0   2 1151.15 49.5571  18
   5   0  -2 1237.09 46.3096  21
  -5   0   1-0.90260 11.6821  20
  -5   0   1 0.59365 23.7346  18
   5   0  -1-2.33859 16.8017  21
  -5   0   1-0.57130 10.3528   8
  -5   0   0 2568.04 89.0634  20
   5   0   0 2893.56 90.0982  16
   5   0   1-14.3751 15.4345  16
  -5   0  -1-7.17602 13.5503  23
  -5   0  -1-6.55660 11.0220   8
  -5   0  -2 1360.19 53.1233  23
   5   0   2 1450.63 54.1158  24
   5   0   3 8.75730 23.3606   9
  -5   0  -3 2.59796 14.7763  23
   5   0   3-11.7245 16.3296  24
   5   0   4 2954.57 98.7557   9
   5   0   4 2668.51 97.4453  24
  -5   0  -4 2792.71 97.0505  23
   5   0   5 22.2879 28.1708   9
  -5   0  -5 9.93385 18.8958  23
  -5   0  -5-6.66101 18.7967   3
   5   0   6 1663.84 66.1690  24
   5   0   6 1802.68 66.0640   2
  -5   0  -6 1694.74 63.7187   3
  -5   0  -7-32.5458 24.5128  23
   5   0   7 11.6745 21.2011  24
   5   0   7-11.9496 22.2550   2
  -5   0  -7-10.9842 18.3557   3
  -5   0  -8 20573.0 718.334  23
   5   0   8 19994.3 718.541  24
  -5   0  -8 21092.3 716.680   3
   5   0   8 20320.6 717.720   2
  -5   0  -9-0.70088 26.8107  23
   5   0   9 9.29620 25.8006  24
  -5   0  -9-2.76742 20.1564   3
   5   0   9-12.5123 23.6211   2
  -5   0 -10 6173.61 242.722  23
   5   0  10 6457.52 243.366  24
  -5   0 -10 7094.07 240.355   3
   5   0  10 7030.13 242.059   2
  -5   0 -11 22.6513 31.1766  23
   5   0  11-23.3693 31.6804  24
  -5   0 -11-8.22702 23.3207   3
   5   0  11-21.5017 28.6689   2
  -5   0 -12 3757.74 148.704  23
   5   0  12 3690.60 150.007  24
  -5   0 -12 3927.20 145.016   3
  -5   0 -13 35.4741 34.4413  23
   5   0  13 10.2371 36.0483  24
   5   0  13-40.2013 31.1676   2
  -5   0 -14 146.693 27.4775   3
   5   0  14 126.355 39.5592  24
  -5   0 -14 128.575 24.6261   8
  -5   0 -14 97.3966 34.3572  23
  -5   0 -15-6.30889 21.1227   8
   5   0  15 14.6036 36.9455  24
   5   0  16 172.430 37.5924  24
   5   0  17 15.9917 34.2660  24
   5   0  18 730.576 41.1724  16
   5   0  18 635.231 43.3556  24
   5   0  19 6.16554 22.0989  16
   5   0  19 7.34060 23.7357  24
   5  -1 -19 387.571 31.9437  23
   5   1 -19 380.100 30.1114  23
   5  -1 -18 146.537 24.5920   8
   5   1 -18 116.150 27.1269  12
   5   1 -17 1468.08 72.0315  12
   5  -1 -17 1540.03 73.0374  12
   5  -1 -16 88.5099 26.4753   8
   5   1 -16 56.1613 30.6260   8
   5   1 -16 48.4622 27.8140  12
   5  -1 -16 67.0301 32.2632  12
   5  -1 -15-0.48271 27.0093   8
   5   1 -15-0.55540 31.6444   8
  -5  -1  14 607.848 48.9827  26
   5   1 -14 479.563 42.8120  12
   5  -1 -14 616.267 45.0563  12
   5  -1 -14 639.067 38.4110   8
   5   1 -14 575.052 40.8975   8
  -5  -1  13 5.29664 36.1972  26
   5  -1 -13 8.36714 31.0127  12
   5   1 -13 23.0280 31.7767  12
  -5  -1  12 1057.80 56.9667  26
   5  -1 -12 1045.01 55.7352  12
   5   1 -12 1074.10 53.3745   8
   5  -1 -12 1200.76 52.3460   8
  -5  -1  11 733.212 42.5344  26
  -5   1  11 669.846 45.7522  26
   5  -1 -11 675.812 43.2682  12
   5   1 -11 747.706 46.4331  13
   5   1 -11 710.260 39.7449   8
   5  -1 -11 785.480 38.8663   8
  -5   1  10 148.265 28.8750  26
  -5  -1  10 142.483 26.9234  26
   5  -1 -10 139.212 21.3128   8
   5   1 -10 134.006 22.7590   8
   5   1 -10 153.459 32.1322  13
   5   1  -9 563.201 32.3112   8
   5  -1  -9 611.068 31.7408   8
   5  -1  -9 605.534 39.6409  13
   5   1  -9 521.503 36.2333  13
  -5   1   9 665.942 36.6537  26
  -5  -1   9 625.375 34.8068  26
   5  -1  -8 333.943 22.6166   8
   5   1  -8 313.552 22.4002   8
   5  -1  -8 301.422 31.7477  13
   5   1  -8 273.019 29.8242  13
  -5   1   8 271.323 26.6667  26
  -5  -1   8 297.042 25.4399  26
   5  -1  -7 3382.97 113.138   8
   5   1  -7 3321.75 113.612   8
   5  -1  -7 2972.62 114.696  13
   5   1  -7 2879.58 114.713  13
  -5  -1   7 3203.96 114.064  26
  -5   1   7 2787.30 113.426  25
   5  -1  -6 2315.46 81.7814   8
   5   1  -6 2307.67 82.4098   8
   5   1  -6 2122.40 85.0719  13
  -5   1   6 2072.39 81.6742  26
   5  -1  -5 175.959 15.4835   8
   5   1  -5 175.960 17.3495   8
  -5   1   5 97.1046 15.8996  26
  -5   1   5 134.637 33.1884  14
  -5  -1   5 165.002 24.8511  14
   5  -1  -5 146.871 22.6265  13
   5   1  -4 302.392 23.5856  21
   5   1  -4 269.236 20.0245   8
  -5  -1   4 208.444 22.5341  11
   5  -1  -4 234.393 16.4987   8
  -5  -1   4 337.619 22.5731  20
  -5   1   4 295.638 16.5569  26
  -5  -1   4 285.132 25.9704  14
  -5   1   4 287.986 34.3403  14
   5  -1  -4 260.091 23.7557  13
  -5   1   3 4226.44 151.042   1
  -5  -1   3 3783.29 147.984   1
  -5   1   3 4057.74 146.305  26
   5   1  -3 4171.54 148.776  21
   5  -1  -3 4406.54 148.046  21
  -5   1   3 4360.78 150.714  11
  -5  -1   3 4231.26 147.939  20
  -5   1   3 4339.99 149.321  19
  -5   1   3 4068.64 150.422  14
   5   1  -3 4253.54 148.133   8
  -5   1   2 6536.25 215.813  14
  -5   1   2 6424.95 215.626  11
   5   1  -2 6326.15 214.585  21
   5  -1  -2 6218.24 213.150  21
   5  -1  -2 6348.38 212.671   8
  -5   1   2 6106.43 215.587  18
  -5  -1   2 6081.51 213.249  20
  -5   1   2 6489.79 214.232  19
  -5  -1   2 5587.55 213.117  18
  -5   1   2 5397.34 212.137   3
  -5   1   2 6773.87 217.764   4
  -5   1   1 13521.9 438.824  14
   5   1  -1 12330.5 437.778  21
   5  -1  -1 14218.8 436.874  21
  -5   1   1 13491.0 438.769  18
  -5   1   1 13952.3 437.583  19
  -5   1   1 10953.1 435.701  20
  -5  -1   1 13173.0 437.242  20
  -5   1   1 13773.1 439.737   4
  -5  -1   1 13625.4 438.124   4
  -5   1   1 11484.4 435.687   3
  -5   1   0 39045.3 1319.91  10
  -5   1   0 34266.2 1317.12   8
  -5  -1   0 45358.8 1318.95   4
  -5  -1   0 44949.7 1319.00  20
  -5   1   0 34527.7 1316.70  20
   5   1   0 41473.1 1318.67  16
   5  -1   0 49276.5 1317.86  16
  -5   1   0 34890.5 1316.72   3
   5   1   0 37737.9 1318.57   1
  -5  -1  -1 33537.9 1149.47  23
   5  -1   1 42327.1 1149.04  24
   5  -1   1 33891.0 1148.26   9
  -5   1  -1 27970.3 1147.36   8
  -5   1  -1 33873.9 1150.60  10
  -5   1  -1 32374.8 1147.27  20
   5   1   1 35393.9 1149.40  16
   5  -1   1 40037.9 1148.68  16
  -5   1  -1 32929.7 1149.59  17
   5   1   1 29211.4 1149.28   1
   5  -1   2 3090.94 95.8304  24
  -5   1  -2 2918.32 94.7667  23
   5   1   2 2743.29 97.8722  24
  -5  -1  -2 2517.07 96.9155  23
   5   1   2 2435.57 97.5117   9
   5  -1   2 2487.56 96.1270   9
   5   1   2 2476.74 96.8936  16
  -5   1  -2 2500.21 99.9507  17
   5   1   2 2268.09 99.0479   4
   5  -1   3 582.225 26.5423  24
   5   1   3 460.294 29.8663  24
  -5   1  -3 435.013 34.8325  22
  -5  -1  -3 446.832 27.6887  23
  -5   1  -3 553.710 24.7424  23
  -5   1  -3 665.586 24.2966   3
   5   1   3 599.288 32.5222   9
  -5   1  -3 493.485 37.8170  17
   5   1   3 570.515 38.0415   4
  -5   1  -4 696.535 29.0586  23
  -5  -1  -4 605.647 32.7306  23
   5  -1   4 701.064 31.3060   2
  -5   1  -4 686.786 26.7767   3
   5  -1   4 639.122 34.7948   9
   5   1   4 646.826 36.7776   9
  -5   1  -4 559.534 39.1565  17
   5   1   4 608.898 32.0821  24
   5  -1   4 655.254 29.5105  24
  -5   1  -5 26.1269 16.6489  23
  -5  -1  -5-19.4848 20.9419  23
   5  -1   5 21.3736 20.5760   2
   5   1   5 24.1234 26.5302   9
  -5   1  -5 5.45051 33.3022  17
  -5   1  -5 15.0740 20.7362  25
  -5   1  -6 12848.4 413.791  23
   5   1   6 12498.6 415.195   2
  -5  -1  -6 12093.1 414.679   3
  -5   1  -6 13047.2 412.809   3
   5  -1   6 12196.4 413.974   2
   5   1   6 12231.7 415.431   9
  -5   1  -6 10621.8 413.200  17
  -5   1  -6 9816.50 412.696  25
   5   1   6 12020.7 415.714  24
  -5   1  -7 8.20749 17.2022   3
   5  -1   7 6.08482 20.8068   2
  -5  -1  -7 3.56286 19.8936   3
   5   1   7 9.99967 22.3205   2
   5   1   7 2.25840 23.4610  24
  -5  -1  -7 14.9885 24.5319  23
  -5  -1  -8 1096.56 48.0799   3
   5   1   8 1084.75 49.2496   2
   5  -1   8 1215.75 49.4152   2
  -5   1  -8 1275.43 46.4166   3
   5   1   8 995.990 51.4586  24
  -5  -1  -8 957.362 51.5767  23
  -5   1  -8 1024.74 49.5051  23
   5   1   9 340.499 29.0993   2
  -5   1  -9 363.033 24.3080   3
  -5  -1  -9 319.252 26.1375   3
   5  -1   9 335.118 29.2047   2
   5   1   9 333.029 33.0047  24
  -5   1  -9 344.350 29.8402  23
  -5  -1  -9 317.214 32.2215  23
   5  -1  10 232.798 28.7234   2
   5   1  10 251.726 29.2087   2
  -5  -1 -10 234.217 25.4442   3
  -5   1 -10 222.070 23.2311   3
   5   1  10 163.375 31.7561  24
  -5   1 -10 148.168 28.6097  23
  -5  -1 -10 144.272 33.0052  23
  -5  -1 -11 1108.91 50.4062   3
   5   1  11 1302.23 53.5882   2
  -5   1 -11 1093.20 47.9770   3
   5  -1  11 1249.70 53.0917   2
   5   1  11 895.026 55.3952  24
   5  -1  11 872.708 51.5281  24
  -5   1 -11 1003.58 52.5532  23
  -5  -1 -11 833.706 53.8306  23
  -5  -1 -12 74.2535 27.5519   3
  -5   1 -12 46.4982 26.1655   3
   5   1  12 93.7232 32.7050   2
   5  -1  12 40.0544 30.9245   2
   5   1  12 90.2335 35.9644  24
   5  -1  12 119.558 32.4855  24
  -5  -1 -12 56.7421 33.9906  23
  -5   1 -12 49.9986 31.5923  23
  -5  -1 -13 1201.18 54.4514   3
   5   1  13 985.903 61.7957  24
   5  -1  13 1089.55 59.5489  24
  -5  -1 -13 1003.98 59.3868  23
   5   1  14 4046.97 159.826  24
   5  -1  14 4111.08 158.649  24
  -5  -1 -14 3727.43 155.400  23
  -5  -1 -15 78.7504 26.7010   3
   5   1  15 36.8630 38.3860  24
   5  -1  15 47.6439 35.8294  24
  -5  -1 -15 35.3085 37.2345  23
  -5  -1 -16 252.261 24.7809   8
   5  -1  16 225.677 37.0268  24
   5   1  16 235.045 41.1816  24
  -5  -1 -16 201.809 36.0642  23
   5   1  17 102.306 33.7919  16
   5  -1  17 98.8938 33.4320  24
   5   1  17 38.1838 36.0495  24
   5   1  18 90.4302 29.4242  16
   5   1  18 50.8507 31.5530  24
   5  -1  18 25.3019 29.5857  24
   5  -1  19 83.1402 22.4383  16
   5   1  19 111.246 23.5464  16
   5  -1  19 66.1900 24.1277  24
   5   2 -19 204.667 24.7061  23
   5  -2 -19 271.180 27.5598  23
   5  -2 -18 28.5092 30.5947  23
  -5  -2  18 49.0386 24.3623  24
   5  -2 -18 69.6040 23.0759   8
   5   2 -18 53.3155 25.5237  12
   5  -2 -17 162.826 25.7262   8
   5   2 -17 158.392 28.1237  12
   5  -2 -17 153.863 31.5120  12
   5   2 -16 917.358 50.7083   8
   5  -2 -16 875.496 50.6731  12
   5  -2 -15 2103.82 75.4371   8
  -5  -2  15 1549.59 80.4045  26
   5   2 -15 1893.58 78.4877   8
   5  -2 -15 1705.19 77.4959  12
   5   2 -15 1479.98 76.7322  12
  -5  -2  14 527.272 47.3770  26
   5   2 -14 623.518 45.7392   8
   5   2 -14 523.401 43.8297  12
   5  -2 -14 645.085 45.0646  12
   5   2 -13 455.158 43.9325   8
   5  -2 -13 477.579 33.7270   8
  -5  -2  13 361.510 41.1149  26
   5  -2 -13 400.497 39.8397  12
   5   2 -13 342.717 38.2059  12
   5   2 -12 1704.51 74.6865   8
   5  -2 -12 1845.14 72.0090   8
  -5  -2  12 1621.18 75.1120  26
   5  -2 -12 1705.60 75.5321  12
   5   2 -12 1653.78 76.7658  13
   5  -2 -11 1425.06 58.1922   8
   5   2 -11 1311.41 60.0196   8
   5  -2 -11 1294.85 60.9252  12
   5   2 -11 1300.29 64.0232  13
  -5  -2  11 1328.29 61.4050  26
   5  -2 -10 6.57782 21.5296   3
  -5  -2  10 23.1944 24.4233  26
   5   2 -10-18.1116 23.1893   8
   5  -2 -10 7.14449 20.5172   8
   5  -2 -10 9.67658 26.1621  12
   5   2 -10-15.5557 27.6215  13
  -5  -2   9 1927.91 77.0386  26
   5  -2  -9 1954.13 74.3727   3
   5   2  -9 1768.43 76.8265  13
   5  -2  -9 1852.40 77.9332  12
   5  -2  -9 2026.52 75.0631   8
   5   2  -9 1942.15 75.9198   8
  -5   2   8 4083.93 152.356  26
  -5  -2   8 4111.49 152.513  26
   5  -2  -8 4152.05 150.750   3
   5   2  -8 3927.47 152.806  13
   5   2  -8 4323.68 152.142   8
   5  -2  -8 4455.05 151.584   8
  -5  -2   7 3458.31 127.793  26
   5  -2  -7 3689.61 127.041   8
   5   2  -7 3557.79 128.042   8
   5  -2  -7 3440.08 126.203   3
   5   2  -7 3435.19 128.830  13
   5  -2  -7 3339.98 128.496  13
  -5   2   6 1540.42 62.6579  26
   5   2  -6 1516.27 65.6802  21
   5  -2  -6 1650.27 62.0323   8
  -5  -2   6 1653.53 65.2789  20
   5   2  -6 1418.01 65.7659  13
   5  -2  -6 1627.31 61.7156   3
   5  -2  -5 13622.9 514.596   3
  -5   2   5 16406.3 518.021  25
  -5   2   5 15220.3 515.114  26
   5   2  -5 15654.5 517.528  21
   5  -2  -5 14582.7 515.202   8
  -5  -2   5 15543.9 517.130  20
   5  -2  -5 13935.5 515.343  13
   5   2  -5 14896.6 516.656   8
  -5   2   4 33834.2 1011.35   5
   5   2  -4 31144.9 1011.67   8
  -5   2   4 33588.1 1013.02  25
  -5   2   4 32282.1 1009.67  26
   5  -2  -4 29811.5 1009.94   8
  -5   2   4 31892.3 1012.50  14
   5  -2  -4 30354.9 1010.36  13
   5  -2  -3 1201.66 46.1942   2
  -5   2   3 1306.16 58.0801   1
  -5   2   3 1165.64 52.2920  25
   5   2  -3 1035.41 49.4072  21
  -5  -2   3 1227.88 48.8085  20
  -5   2   3 1459.10 61.4223   4
  -5   2   3 1520.01 53.3848   5
   5  -2  -3 1196.64 48.1217  13
  -5   2   3 1303.38 57.4743  14
   5  -2  -2 320.067 17.0257   2
  -5   2   2 426.808 39.2305   1
  -5   2   2 305.877 27.4218  25
   5   2  -2 278.718 22.9857  21
   5  -2  -2 300.863 18.3741  21
   5  -2  -2 339.461 14.8970   8
  -5   2   2 287.108 34.8920  18
  -5  -2   2 299.908 21.5328  20
  -5  -2   2 297.188 20.3182  18
  -5   2   2 332.591 33.5518  19
  -5   2   2 344.401 34.5337  14
  -5   2   2 378.772 29.2708   5
  -5   2   2 428.576 41.9438   4
  -5   2   1 10306.3 361.169   4
  -5  -2   1 9139.80 357.698   4
  -5   2   1 10337.2 359.662   5
  -5   2   1 11186.1 361.373   1
   5  -2  -1 10934.8 356.934  21
   5   2  -1 8959.43 358.830  21
  -5   2   1 11051.4 360.508  25
  -5   2   1 10664.1 359.243  19
  -5   2   1 10208.3 360.456  18
  -5  -2   1 10338.6 358.824  20
  -5   2   1 9832.50 359.760  17
  -5   2   1 10587.2 360.595  14
   5   2   0 77.5950 19.5937   1
  -5   2   0 92.7461 35.3384   1
  -5   2   0 173.468 22.1848  25
  -5  -2   0 120.323 18.3446  23
   5  -2   0 187.511 13.4783  21
  -5   2   0 180.706 30.5958  18
  -5  -2   0 152.672 21.1045  20
  -5   2   0 156.567 30.5421  19
  -5   2   0 135.516 31.6157  17
   5  -2   0 121.728 10.2131  16
   5   2   0 126.243 18.9688  16
  -5   2   0 123.620 28.0619  14
  -5   2  -1 423.059 30.6322  25
  -5  -2  -1 376.618 26.4262  23
   5  -2   1 559.506 20.5506  24
  -5   2  -1 382.227 37.8088  22
   5  -2   1 496.198 23.2284   9
  -5   2  -1 446.538 31.7418  18
   5   2   1 401.772 26.1516  16
   5  -2   1 510.309 21.2494  16
  -5   2  -1 398.326 36.5909  17
  -5   2  -1 433.198 33.5669  14
   5  -2   2 7888.88 239.099  24
  -5   2  -2 6700.85 242.025  25
  -5   2  -2 6440.00 242.740  22
  -5  -2  -2 6168.67 241.070  23
   5  -2   2 7058.12 239.007   2
   5   2   2 6267.16 240.795   9
   5  -2   2 6650.56 238.757   9
   5   2   2 6407.62 240.933  16
  -5   2  -2 7300.35 242.926  17
  -5   2  -2 6473.42 242.028  14
   5   2   3 11164.4 449.443   4
  -5   2  -3 13527.8 452.365  25
  -5   2  -3 14395.8 448.126  23
   5   2   3 12965.3 452.356  24
  -5   2  -3 12875.2 452.437  22
  -5  -2  -3 11899.1 451.426  23
   5   2   3 12682.4 451.208   9
   5   2   3 11171.7 450.832  16
  -5   2  -3 12711.0 451.566  17
  -5   2  -3 12780.7 451.918  14
   5   2   4 4903.67 205.608   4
  -5   2  -4 5278.62 206.110  25
  -5   2  -4 6058.09 202.980  23
  -5   2  -4 6081.97 202.696   3
   5  -2   4 5961.83 204.753   2
   5   2   4 5859.17 207.040   9
  -5   2  -4 5616.23 207.531  17
  -5   2  -4 5602.40 207.614  14
  -5   2  -5 23745.4 795.671  23
   5  -2   5 23048.9 796.922   2
   5   2   5 22615.8 798.356   9
  -5   2  -5 22445.5 797.851   5
   5   2   5 22248.5 799.286  24
  -5   2  -5 22171.2 798.117  25
  -5  -2  -6 1260.13 55.1857  23
   5  -2   6 1095.07 51.4523   2
  -5   2  -6 1242.85 48.5479   3
   5   2   6 1302.59 57.2933   9
  -5   2  -6 1195.77 57.4044   5
   5   2   6 1213.83 56.0981  24
  -5  -2  -7 61.9627 25.1245  23
  -5   2  -7 41.5999 15.1927   3
   5  -2   7 29.2802 21.3803   2
  -5  -2  -7 19.6524 22.5483   3
   5   2   7 35.7456 21.8603   2
   5   2   7 32.4645 28.4607   9
  -5   2  -7 19.1675 31.2996   5
   5   2   7 77.3287 26.3555  24
  -5  -2  -8 1284.82 66.0743  23
   5   2   8 1377.73 67.2319  24
   5   2   8 1592.61 65.3910   2
   5  -2   8 1793.65 64.3460   2
  -5   2  -8 1824.68 60.7644   3
  -5  -2  -8 1404.90 64.1197   3
  -5   2  -8 1486.26 67.5137   5
  -5   2  -8 1408.79 68.4389  14
   5   2   9 71.6380 24.8560   2
  -5   2  -9 80.1758 19.4504   3
   5  -2   9 52.9711 25.2778   2
  -5  -2  -9 51.6170 24.0010   3
  -5  -2  -9 53.6816 29.8036  23
   5   2   9 36.8325 29.2144  24
   5   2  10 1710.70 63.5654   2
  -5   2 -10 1456.13 58.0443   3
   5  -2  10 1634.34 62.5624   2
  -5  -2 -10 1401.50 60.6307   3
  -5  -2 -10 1116.61 64.4282  23
   5   2  10 1078.42 65.6465  24
  -5  -2 -11 433.210 33.8155   3
  -5  -2 -11 327.264 39.0118  23
   5   2  11 380.737 41.4926  24
  -5  -2 -12 968.035 56.6165  23
   5   2  12 1001.23 59.2477  24
  -5  -2 -13 162.697 29.0985   3
   5   2  13 118.874 31.3029   2
  -5  -2 -13 182.258 37.2160  23
   5   2  13 168.904 42.4707  24
   5  -2  13 128.789 33.7608  24
  -5  -2 -14 290.686 30.3984   3
   5   2  14 303.745 33.9340   2
  -5  -2 -15 1170.39 51.5391   3
  -5  -2 -15 994.122 58.9220  23
   5  -2  15 994.546 56.7169  24
   5   2  15 952.659 62.8874  24
   5  -2  16-23.9550 32.9169  24
   5   2  16-6.18787 39.4599  24
  -5  -2 -16 27.5146 33.4562  23
  -5  -2 -16-6.15817 24.3954   3
   5   2  16-24.8928 36.7714  16
  -5  -2 -16 0.78880 22.1062   8
  -5  -2 -17 1794.41 65.6153   8
   5   2  17 1740.36 72.5331  16
  -5  -2 -17 1403.83 68.4823  23
   5  -2  17 1562.90 70.5245  24
   5   2  17 1531.28 74.9608  24
   5   2  18 265.434 31.1916  16
   5   2  18 217.510 33.9485  24
   5  -2  18 232.340 30.1081  24
   5   3 -18 7.96950 23.0278  12
   5  -3 -18 19.4526 28.7474  23
   5   3 -17 46.7778 26.0660  12
  -5   3  17 69.5867 76.3157   4
   5  -3 -17 60.0611 22.7260   8
  -5   3  17 110.078 46.6727   1
   5  -3 -17 82.3110 34.4016  23
  -5  -3  16 67.7374 36.2704  26
   5  -3 -16 111.834 24.7642   8
  -5   3  16 95.9730 78.1347   4
   5   3 -16 65.4724 28.9038  12
   5  -3 -16 33.4024 32.3030  12
  -5  -3  15 225.214 40.9142  26
   5   3 -15 273.537 37.6972   8
   5   3 -15 236.532 34.0133  12
   5  -3 -15 340.642 39.0231  12
   5  -3 -15 386.285 30.6594   8
   5   3 -14 411.546 40.8926   8
   5  -3 -14 484.620 34.2812   8
  -5  -3  13 1123.69 64.2505  26
   5   3 -13 1281.88 65.6453   8
   5  -3 -13 1455.67 65.1002  12
   5   3 -13 1103.91 64.8544  12
   5  -3 -13 1584.62 60.5749   8
  -5  -3  12 3142.72 126.429  26
   5  -3 -12 3380.29 126.065  12
   5   3 -12 3215.00 127.666  13
   5  -3 -11 498.605 34.3181   3
  -5  -3  11 534.904 38.9375  26
   5   3 -11 520.800 39.4519   8
   5   3 -11 493.678 43.6015  13
   5  -3 -11 530.345 38.9431  12
   5  -3 -11 563.249 33.4398   8
   5  -3 -10 3659.43 128.364   3
  -5  -3  10 3072.19 129.955  26
   5   3 -10 3624.85 131.690   8
   5   3 -10 3143.33 129.944  13
   5  -3 -10 3435.01 130.666  12
   5  -3 -10 3710.88 129.093   8
   5  -3  -9 264.373 24.3411   3
   5   3  -9 254.059 28.9696   8
   5  -3  -9 305.598 28.8252  12
   5   3  -9 300.604 31.6560  13
  -5  -3   9 316.827 28.7249  26
   5  -3  -8 2112.11 75.8102   3
  -5  -3   8 1919.46 78.4066  26
   5   3  -8 1800.85 78.3093  13
   5  -3  -8 1941.83 78.2596  12
   5   3  -8 2054.63 78.5841   8
   5   3  -7 790.755 42.7511  13
   5  -3  -7 762.906 39.9410  12
   5  -3  -7 765.698 35.7985   3
   5   3  -7 808.997 39.2445   8
   5   3  -6 3852.48 139.265  21
   5  -3  -6 3588.26 134.663   3
   5   3  -6 3685.82 137.784   8
   5   3  -5 3400.42 121.643  21
  -5  -3   5 3729.35 120.625  20
   5   3  -4 2900.86 110.242  21
  -5  -3   4 3074.17 109.433  20
   5  -3  -4 2949.42 107.558  13
  -5   3   4 3033.16 117.189   4
   5  -3  -3 21021.5 726.900  13
  -5   3   3 22607.0 731.255   1
   5  -3  -3 20271.0 726.385   3
  -5   3   3 23301.5 732.410   4
  -5   3   3 19599.7 731.869  10
   5  -3  -2 1326.89 53.3938  13
  -5   3   2 1348.53 80.7521  10
   5  -3  -2 1461.92 52.3460   8
  -5   3   2 1406.08 68.3519  11
  -5   3   2 1948.03 69.3931   1
  -5   3   2 1740.51 62.3720   5
  -5   3   2 1751.21 70.2784   4
   5  -3  -1 146.041 11.0911  13
  -5   3   1 195.201 33.5755  19
  -5  -3   1 169.674 23.5809  20
  -5   3   1 266.892 57.2235  10
  -5   3   1 219.575 40.8517  11
  -5   3   1 239.121 41.2407   1
  -5   3   1 230.508 29.9071   5
  -5  -3   1 183.758 20.5278   4
  -5   3   1 281.059 43.6097   4
  -5   3   0 14125.8 450.816  11
  -5   3   0 15091.8 453.598  10
  -5   3   0 14497.4 449.558  19
  -5  -3   0 13612.8 449.457  20
  -5   3   0 15951.4 451.879   1
  -5   3   0 14942.3 450.053   5
  -5   3  -1 3.50633 35.5375  22
  -5   3  -1 75.9798 51.2029  10
   5   3   1 97.2621 27.0726   9
  -5   3  -1 106.182 38.7115  11
   5  -3   1 36.1609 8.09781   2
   5  -3   1 91.1686 8.73406  16
  -5   3  -1 95.8130 28.1147   5
  -5   3  -1 102.935 36.7531   7
   5  -3   2 3081.52 109.919   2
   5  -3   2 3290.81 109.978  24
  -5   3  -2 3054.00 115.600   5
  -5   3  -2 3029.85 118.100   7
   5   3   2 2840.55 114.510   9
  -5   3  -2 2857.59 122.298  10
   5   3   3 1611.38 68.7495   9
   5  -3   3 1754.21 62.9969   2
  -5   3  -3 1692.27 73.2362   7
  -5   3  -3 1723.67 70.3321   5
   5   3   4 6130.02 229.730  24
  -5  -3  -4 5451.94 227.789  23
   5  -3   4 6369.83 225.497   2
   5   3   4 6453.43 228.858   9
   5   3   4 5913.88 228.108  16
  -5   3  -4 6228.75 229.062   7
  -5   3  -4 6443.07 229.166   5
   5   3   5 9536.96 359.951  24
  -5  -3  -5 9213.42 359.142  23
   5  -3   5 10479.8 356.375   2
   5   3   5 10229.7 358.780   9
   5   3   5 9521.62 358.401  16
  -5   3  -5 9443.84 358.881  17
  -5   3  -5 10397.0 359.114   5
   5   3   6 625.470 44.0771  24
  -5  -3  -6 743.663 44.1742  23
   5  -3   6 900.211 37.7429   2
   5   3   6 876.958 44.5208   9
  -5   3  -6 745.660 51.7024  17
  -5   3  -6 847.882 47.5069   5
  -5   3  -7 183.224 37.8675   5
   5  -3   7 140.600 23.9787  26
   5   3   7 122.366 32.1361  24
  -5  -3  -7 77.3808 29.6760  23
   5  -3   7 168.000 23.3587   2
   5   3   7 114.824 25.2975   2
   5   3   7 116.772 30.3978   9
  -5   3  -7 114.935 42.3492  17
  -5   3  -7 145.132 39.1317  14
   5   3   8 2517.89 103.586   2
  -5  -3  -8 2436.37 103.657   3
   5   3   8 2621.40 106.686  24
  -5   3  -8 2801.65 107.587  17
  -5  -3  -8 2554.89 105.142  23
  -5  -3  -9 557.955 37.6516   3
   5   3   9 586.668 45.4557  24
  -5  -3  -9 535.733 40.8649  23
  -5  -3 -10 4505.99 180.441   3
  -5  -3 -10 4593.14 182.727  23
  -5  -3 -11 673.571 41.0223   3
   5   3  11 633.245 52.1221  24
  -5  -3 -11 538.051 47.0837  23
   5   3  12 2701.48 113.358  24
  -5  -3 -12 2593.58 109.658  23
  -5  -3 -13 66.1511 27.7225   3
   5   3  13 52.3180 31.1044   2
   5   3  13 69.7126 45.8232  24
  -5  -3 -13 40.5375 42.8409  23
  -5  -3 -14 109.695 26.9828   3
   5   3  14 115.477 31.3848   2
  -5  -3 -15 2392.56 88.8733   3
   5   3  15 1979.06 97.3808  24
   5  -3  15 2164.20 92.1802  24
   5   3  15 2350.84 95.2854  16
  -5  -3 -15 2029.90 94.2313  23
  -5  -3 -16 317.185 28.8632   3
   5   3  16 342.801 41.2189  16
   5  -3  16 280.444 34.3847  24
   5   3  16 300.098 43.4827  24
  -5  -3 -16 232.563 34.9594  23
   5  -3  17 230.179 30.0994  24
   5   3  17 219.462 38.1146  24
   5   3  17 201.774 35.3073  16
  -5  -3 -17 154.361 21.5324   8
  -5  -3 -17 192.086 31.9011  23
   5   3  18 356.193 29.6792  16
   5  -3  18 334.347 29.0064  24
  -5  -3 -18 301.459 27.4652  23
   5   4 -18 9.44324 21.2679  12
   5  -4 -18 15.5132 24.3570  23
   5  -4 -17 275.647 35.3795  23
   5   4 -17 216.655 28.4096  12
   5  -4 -17 322.889 24.3350   8
  -5   4  17 277.671 70.8511   4
   5  -4 -16 24.4008 36.6200  23
  -5   4  16 3.44688 80.8612   4
   5  -4 -16 13.1569 22.5485   8
   5   4 -16 14.5297 27.0979  12
  -5  -4  16 26.9096 33.7221  26
   5  -4 -15 30.7952 37.8206  23
  -5  -4  15 26.9591 35.0257  26
  -5   4  15 69.1773 81.0178   4
   5  -4 -15-13.0785 24.2919   8
   5   4 -15 9.29369 28.5661  12
  -5   4  14 1353.55 100.355   4
   5  -4 -14 1398.83 61.2533   8
   5  -4 -14 1353.63 66.9780  12
  -5  -4  13 56.9505 33.4005  26
   5  -4 -13 92.4777 35.9116  12
   5   4 -13 62.5649 33.2536  12
   5  -4 -13 124.731 25.0099   8
  -5   4  13 37.3449 79.2879   4
  -5  -4  12 1039.41 56.0289  26
   5  -4 -12 1175.79 56.8309  12
   5   4 -12 994.594 59.2817  13
   5  -4 -11 829.630 41.8437   3
   5  -4 -11 816.477 40.8332   8
  -5  -4  11 630.803 44.6338  26
   5   4 -11 621.387 47.5837   8
   5   4 -11 811.862 51.0611  13
   5  -4 -11 766.105 45.1809  12
   5  -4 -10 10.4101 22.6714   3
  -5  -4  10-2.29714 25.8330  26
  -5   4  10-19.9509 95.6827  10
   5   4 -10-24.1917 29.2124   8
   5  -4 -10 10.3143 27.4519  12
   5   4 -10-2.48528 31.3420  13
   5  -4  -9 135.727 22.3739   3
  -5  -4   9 145.538 25.5311  26
  -5   4   9 206.094 48.0490  22
  -5   4   9 185.346 87.3044  10
   5   4  -9 130.464 32.2746  13
   5  -4  -9 154.560 27.0472  12
   5   4  -9 133.317 30.0689   8
  -5  -4   8 1422.48 62.2904  20
  -5   4   8 1628.26 103.151  10
   5  -4  -8 1531.78 58.2124   3
   5   4  -8 1265.71 61.7864  13
   5  -4  -8 1446.49 60.9086  12
   5   4  -7 3158.41 124.702  13
   5  -4  -7 3282.47 122.818  12
  -5   4   7 3251.62 144.820  10
  -5  -4   7 3284.57 124.342  20
  -5   4   7 3620.02 135.425   4
   5  -4  -7 3410.30 120.640   3
   5   4  -6 2817.22 107.642  21
  -5   4   6 2623.53 125.118  10
  -5   4   6 2869.22 117.488   4
   5  -4  -6 2685.44 102.600   3
   5   4  -5 1744.93 69.5735  21
  -5   4   5 1580.36 95.4551  10
  -5  -4   5 1795.99 67.7870  20
  -5   4   5 1686.64 84.0891   4
   5  -4  -5 1651.29 63.1123   3
  -5   4   4 1007.54 57.0429  22
   5   4  -4 983.961 44.3197  21
  -5   4   4 923.747 78.2025  10
  -5  -4   4 957.655 42.3698  20
  -5   4   4 916.217 59.7280   4
  -5   4   4 977.409 58.7046   1
   5  -4  -4 900.061 36.8266   3
  -5   4   3 13830.8 441.228   1
  -5   4   3 12394.8 439.925  25
   5   4  -3 11734.3 437.260  21
  -5   4   3 12338.4 440.271  22
  -5   4   3 13029.3 443.697  10
  -5  -4   3 12035.5 436.930  20
  -5   4   3 12746.8 438.425  17
  -5   4   3 12546.1 440.483   4
  -5   4   2 12.3015 49.1265   4
  -5   4   2 25.0335 44.4014   1
  -5   4   2 10.7381 30.2343  25
   5   4  -2 16.0566 24.4901  21
  -5   4   2 14.7757 40.6600  22
  -5   4   2-32.9696 61.7917  10
  -5  -4   2 2.64337 21.0268  20
  -5   4   2 7.45696 44.1687  17
  -5   4   2 17.3353 26.8690  15
  -5   4   2 28.1047 43.1097  14
  -5   4   1 7354.26 248.298   1
  -5   4   1 7592.60 247.086  25
  -5   4   1 7353.64 247.563  22
  -5   4   1 7323.08 252.134  10
  -5   4   1 6530.76 247.101  11
  -5  -4   1 7009.95 244.592  20
  -5   4   1 7017.10 245.257  19
  -5   4   1 7108.50 246.016  17
  -5   4   1 6907.84 243.906  15
  -5   4   1 6689.54 247.751  14
  -5   4   1 7002.13 246.832   7
  -5   4   0 1005.22 55.9351   7
  -5   4   0 1098.06 61.2913   1
  -5  -4   0 1058.13 46.4550  23
  -5   4   0 1163.80 51.5355  25
  -5   4   0 1156.97 57.2793  22
   5   4   0 872.767 46.4255  21
  -5   4   0 1093.72 69.7265  10
  -5   4   0 1053.83 60.6924  11
  -5   4   0 1070.40 54.0086  19
  -5   4   0 1078.23 55.9009  18
  -5  -4   0 971.400 48.6533  20
  -5   4   0 1040.19 56.5024  17
   5   4   0 999.659 47.3357  16
  -5   4   0 1014.13 46.9365  15
  -5   4   0 1086.45 57.6959  14
  -5   4  -1 788.115 46.9146   5
  -5   4  -1 810.523 50.9813   7
  -5  -4  -1 821.273 40.2170  23
  -5   4  -1 909.700 52.0434  22
  -5   4  -1 985.931 51.8375  19
  -5   4  -1 856.016 50.9376  18
  -5   4  -1 891.335 54.8167  14
  -5   4  -1 855.713 52.7490  17
  -5   4  -1 811.590 41.4172  15
   5   4   1 742.377 39.7714  16
  -5   4  -1 763.046 61.9733  10
   5   4   1 777.041 43.4930   9
  -5   4  -1 758.724 55.5820  11
  -5   4  -2 27141.0 905.203   5
  -5   4  -2 26134.2 904.779   7
  -5  -4  -2 25891.7 904.901  23
   5   4   2 26335.7 903.734   9
  -5   4  -2 26251.5 905.245  18
  -5   4  -2 26514.2 903.385  19
   5   4   2 23831.3 903.434  16
  -5   4  -2 25603.1 904.182  17
  -5   4  -2 25379.3 903.137  15
  -5   4  -2 26583.0 906.095  14
  -5   4  -2 26613.9 905.365  11
  -5   4  -3 266.555 45.0125  14
  -5  -4  -3 278.504 29.3927  23
   5   4   3 213.970 30.5489   9
  -5   4  -3 294.578 47.2680  11
  -5   4  -3 284.865 38.8184  18
   5   4   3 204.401 28.1760  16
  -5   4  -3 308.068 44.6014  17
  -5   4  -3 265.244 37.5163   5
  -5   4  -3 263.255 40.0118   7
  -5   4  -4-3.76589 43.5715  14
  -5  -4  -4 6.87655 26.6738  23
  -5   4  -4-86.5333 47.1365  11
   5   4   4 10.5746 29.6001   9
  -5   4  -4 45.7557 37.4085  18
   5   4   4 7.86804 25.8908  16
  -5   4  -4 4.63694 42.4656  17
  -5   4  -4 4.76539 35.1645   5
  -5   4  -4 27.6815 37.8470   7
  -5   4  -5 6889.73 234.686  11
  -5   4  -5 6671.50 234.982  14
   5   4   5 6979.80 232.519   9
  -5   4  -5 6677.03 233.189  18
   5   4   5 6679.57 232.262  16
  -5   4  -5 6295.07 233.285  17
  -5   4  -5 6487.32 232.584   7
  -5   4  -6 1403.66 62.6323   7
   5   4   6 1046.46 60.5419  24
  -5  -4  -6 1093.46 58.6152  23
   5   4   6 1508.73 60.6377   9
  -5   4  -6 1374.34 62.8695  18
   5   4   6 1296.39 58.6382  16
  -5   4  -6 1272.33 65.8462  17
  -5   4  -6 1440.01 69.6404  11
  -5   4  -6 1347.78 67.1343  14
  -5  -4  -7 751.972 48.5257  23
   5  -4   7 965.425 42.8208  26
   5   4   7 737.637 50.6456  24
   5   4   7 1013.18 49.1084   9
   5   4   7 806.450 48.2183  16
  -5   4  -7 882.578 57.4068  17
  -5   4  -7 921.627 56.8574  14
  -5   4  -7 994.656 61.2812  11
   5   4   8 2843.22 100.738   2
  -5  -4  -8 2094.79 98.7976   3
  -5  -4  -8 2404.59 102.612  23
   5  -4   8 2792.55 98.3298  26
   5   4   8 2206.40 103.318  24
   5   4   8 2548.74 101.348  16
  -5   4  -8 2556.69 104.690  17
  -5   4  -8 2944.69 108.499  11
   5  -4   9 455.017 34.0052  26
   5   4   9 366.886 43.4944  24
  -5   4  -9 460.892 58.6462  11
   5   4   9 390.219 39.3710  16
  -5   4  -9 413.293 54.3035  17
  -5  -4  -9 336.759 41.9071  23
   5   4   9 441.919 35.1036   2
  -5  -4  -9 333.530 36.4781   3
  -5  -4 -10 3.36187 38.1699  23
   5   4  10 23.0148 41.7925  24
   5   4  10 15.3762 37.1503  16
   5   4  10 25.0191 29.3793   2
  -5  -4 -10 13.0402 28.7700   3
  -5   4 -11 1932.57 84.5337  18
  -5  -4 -11 1886.35 86.6537  23
   5   4  11 2018.76 84.5756  16
  -5  -4 -12 501.228 38.5996   3
  -5  -4 -12 481.161 51.0173  23
   5   4  12 613.999 51.5879  16
   5   4  12 498.135 54.4931  24
  -5  -4 -13 1327.00 61.7197   3
  -5  -4 -13 1109.34 69.7853  23
   5   4  13 1340.71 71.4748  16
   5   4  13 1015.29 74.7546  24
  -5  -4 -14 69.5792 26.4411   3
   5   4  14 46.1367 31.2921   2
  -5  -4 -14 39.8690 37.9660  23
   5   4  14 77.2084 42.1714  16
   5   4  14 56.5178 44.6411  24
   5  -4  14 100.157 31.8327  24
  -5  -4 -15 223.920 27.7753   3
  -5  -4 -15 170.241 36.5067  23
   5   4  15 245.478 41.1771  16
   5  -4  15 164.061 33.2600  24
   5   4  15 174.325 45.7984  24
  -5  -4 -16 907.963 44.2212   3
   5   4  16 897.386 52.3935  16
   5  -4  16 853.400 46.3588  24
  -5  -4 -16 796.408 49.9047  23
   5   4  17 38.7634 28.4923  16
[truncated: 4,398,395 more chars]
